# Supplementary material for: A novel integrated gene coexpression analysis approach reveals a prognostic three-transcription-factor signature for glioma molecular subtypes
Source: BMC Syst Biol. 2016 Aug 26;10(Suppl 3):71. doi: 10.1186/s12918-016-0315-y (PMC5009532; doi:10.1186/s12918-016-0315-y)
Supplement: Additional file 2: Table S1. — Significant TFs of TDD and TED in GSE4290. (XLSX 15 kb) [file 12918_2016_315_MOESM2_ESM.xlsx]

## Sheet: TED
TF	score	p	p.adj
AHR	19.7811	0	0
AP-2alphaA	11.3567	0	0
AP-2gamma	13.8165	0	0
ARNT	15.0262	0	0
ATF-2	2.76382	0	0
ATF6	3.03328	0	0
CBFB	4.76359	0	0
CEBPA	4.60546	0	0
C/EBPalpha	4.60546	0	0
CP1A	4.76359	0	0
CP1C	4.2034	0	0
CREB1	11.7134	0	0
CUX1	4.32529	0	0
DAND5	15.0774	0	0
DDIT3	4.45649	0	0
deltaCREB	10.591	0	0
E2F	10.0646	0	0
E2F1	10.0646	0	0
E2F2	2.98359	0	0
E2F-3a	2.98359	0	0
E2F4	2.98359	0	0
E2F5	2.98359	0	0
EGR1	14.6596	0	0
EGR2	11.2453	0	0
EGR3	8.39104	0	0
Elk-1	2.01554	0	0
GATA1	2.54243	0	0
HAND1	2.30363	0	0
HMX3	5.14373	0	0
HOXA9	2.63318	0	0
HOXA9B	2.63318	0	0
LMO2	1.96492	0	0
LUN-1	2.11979	0	0
MAX	2.87037	0	0
Max1	3.73394	0	0
MEF2A	1.37024	0	0
Meis-1	3.5723	0	0
MIA3	15.0262	0	0
MIF-1	3.98698	0	0
MYB	4.2952	0	0
MYC	4.54408	0	0
MYCN	5.05132	0	0
MYOD1	4.42842	0	0
MZF1	13.0068	0	0
NF1	3.08101	0	0
NFIL3	2.55906	0	0
NF-kappaB1	4.10546	0	0
NF-Y	5.67423	0	0
NFYA	4.76359	0	0
NFYB	4.76359	0	0
NFYC	4.2034	0	0
NRSF form 1	3.62855	0	0
NRSF form 2	3.62855	0	0
PATZ1	10.9352	0	0
Pax-2	7.64536	0	0
PAX5	16.7882	0	0
PELP1	5.14373	0	0
PLAU	3.35383	0	0
POU3F1	2.83161	0	0
PRRX2	2.7865	0	0
PSG1	15.0774	0	0
RFX1	8.1339	0	0
RREB1	2.90642	0	0
SOX9	3.84342	0	0
SP1	15.0774	0	0
SPZ1	9.16507	0	0
TAL1	2.44961	0	0
Tal-1beta	3.15602	0	0
TCF3	8.22706	0	0
TCF4	1.85817	0	0
TFAP4	4.22961	0	0
TP53	3.92409	0	0
USF2	2.39868	0	0
YY1	3.94808	0	0
ZBTB6	2.86814	0	0
ZIC1	4.11346	0	0
ZIC2	5.10183	0	0
ZNF423	2.58553	0	0
ZSCAN1	13.0068	0	0

## Sheet: TDD
TF	score	p	p.adj
AHR	0.126984	0	0
AP-2alphaA	0.127812	0	0
AP-2gamma	0.130209	0	0
ARNT	0.120245	0	0
ATF-2	0.1038	0	0
ATF6	0.112088	0	0
CBFB	0.115013	0	0
CEBPA	0.105603	0	0
C/EBPalpha	0.105603	0	0
CP1A	0.115013	0	0
CP1C	0.119925	0	0
CREB1	0.114332	0	0
CUX1	0.0972828	0	0
DAND5	0.129562	0	0
DDIT3	0.11836	0	0
deltaCREB	0.115764	0	0
E2F	0.120764	0	0
E2F1	0.120764	0	0
E2F2	0.10635	0	0
E2F-3a	0.10635	0	0
E2F4	0.10635	0	0
E2F5	0.10635	0	0
EGR1	0.132152	0	0
EGR2	0.123142	0	0
EGR3	0.118347	0	0
Elk-1	0.0976275	0	0
ER-alpha	0.0985424	0	0
ESR1	0.0985424	0	0
FOXC1	0.118094	0	0
GATA1	0.0934169	0	0
HAND1	0.108004	0	0
HMX3	0.124972	0	0
HOXA5	0.10195	0	0
LMO2	0.0982748	0	0
MAX	0.110868	0	0
Max1	0.10664	0	0
MECOM	0.0992151	0	0
Meis-1	0.109326	0	0
MIA3	0.120245	0	0
MYB	0.10368	0	0
MYC	0.110361	0	0
MYCN	0.127512	0	0
MYOD1	0.111207	0	0
MZF1	0.124415	0	0
NF1	0.0990629	0	0
NFE2L1	0.0990233	0	0
NFIL3	0.11982	0	0
NF-kappaB1	0.102125	0	0
NF-Y	0.113665	0	0
NFYA	0.115013	0	0
NFYB	0.115013	0	0
NFYC	0.119925	0	0
NRSF form 1	0.106235	0	0
NRSF form 2	0.106235	0	0
Oct-B1	0.105577	0	0
oct-B2	0.105577	0	0
oct-B3	0.105577	0	0
PATZ1	0.125841	0	0
Pax-2	0.118158	0	0
PAX5	0.126885	0	0
PELP1	0.124972	0	0
PLAU	0.110299	0	0
POU2F2	0.105577	0	0
POU2F2B	0.105577	0	0
POU2F2C	0.105577	0	0
POU3F1	0.11446	0	0
PSG1	0.129562	0	0
RFX1	0.114073	0	0
RREB1	0.0962664	0	0
SOX9	0.135604	0	0
SP1	0.129562	0	0
SPZ1	0.123999	0	0
TAL1	0.113424	0	0
Tal-1beta	0.108011	0	0
TCF3	0.108727	0	0
TFAP4	0.106469	0	0
TP53	0.112305	0	0
USF1	0.100078	0	0
USF2	0.111419	0	0
XBP1	0.107183	0	0
XBP1P1	0.107183	0	0
YY1	0.106037	0	0
ZEB1	0.098037	0	0
ZIC1	0.114847	0	0
ZIC2	0.129423	0	0
ZNF423	0.103382	0	0
ZSCAN1	0.124415	0	0
