# Supplementary material for: A novel integrated gene coexpression analysis approach reveals a prognostic three-transcription-factor signature for glioma molecular subtypes
Source: BMC Syst Biol. 2016 Aug 26;10(Suppl 3):71. doi: 10.1186/s12918-016-0315-y (PMC5009532; doi:10.1186/s12918-016-0315-y)
Supplement: Additional file 3: Table S2. — Information of 88 seed genes. (XLSX 13 kb) [file 12918_2016_315_MOESM3_ESM.xlsx]

## Sheet: Supplementary Table S2
Gene Symbol	Gene Name	Cytoband
AHR	aryl hydrocarbon receptor	7p15,
ATOH7	atonal homolog 7 (Drosophila)	10q21.3,10q21.3|10q21.3-q22.1,
ATP8A2	ATPase, aminophospholipid transporter-like, class I, type 8A, member 2	13q12,
BCAN	brevican	1q31,
C11orf9	chromosome 11 open reading frame 9	11q12-q13.1,
CACNA1B	calcium channel, voltage-dependent, N type, alpha 1B subunit	9q34,
CACNA2D1	calcium channel, voltage-dependent, alpha 2/delta subunit 1	7q21-q22,
CAMK2A	calcium/calmodulin-dependent protein kinase II alpha	5q33.1,
CHRM1	cholinergic receptor, muscarinic 1	11q13,
CYP26B1	cytochrome P450, family 26, subfamily B, polypeptide 1	2p13.3,
DACH2	dachshund homolog 2 (Drosophila)	Xq21.3,
DDN	dendrin	12q13.12,
DOC2A	double C2-like domains, alpha	16p11.2,
DOCK3	dedicator of cytokinesis 3	3p21.31,
ELAVL2	ELAV (embryonic lethal, abnormal vision, Drosophila)-like 2 (Hu antigen B)	9p21,
ELOVL4	elongation of very long chain fatty acids (FEN1/Elo2, SUR4/Elo3, yeast)-like 4	6q14,
EPB41L4B	erythrocyte membrane protein band 4.1 like 4B	9q31-q32,
EPB49	erythrocyte membrane protein band 4.9 (dematin)	8p21.1,
ETV1	ets variant 1	7p21.3,
FAM19A2	family with sequence similarity 19 (chemokine (C-C motif)-like), member A2	12q14.1,
FGF13	fibroblast growth factor 13	Xq26.3,
FRMPD4	FERM and PDZ domain containing 4	Xp22.2,
FXYD7	FXYD domain containing ion transport regulator 7	19q13.12,
GABRA1	gamma-aminobutyric acid (GABA) A receptor, alpha 1	5q34-q35,
GRM5	glutamate receptor, metabotropic 5	11q14.2-q14.3,
HCN1	hyperpolarization activated cyclic nucleotide-gated potassium channel 1	5p12,
HPCA	hippocalcin	1p35-p34.2,
HPCAL4	hippocalcin like 4	1p34.2,
ICAM5	intercellular adhesion molecule 5, telencephalin	19p13.2,
IGF2BP3	insulin-like growth factor 2 mRNA binding protein 3	7p11,
IGFBP2	insulin-like growth factor binding protein 2, 36kDa	2q33-q34,
IPCEF1	interaction protein for cytohesin exchange factors 1	6q25.2,
IQGAP2	IQ motif containing GTPase activating protein 2	5q13.3,
KCNH3	potassium voltage-gated channel, subfamily H (eag-related), member 3	12q13,
KCNJ3	potassium inwardly-rectifying channel, subfamily J, member 3	2q24.1,
KCNJ9	potassium inwardly-rectifying channel, subfamily J, member 9	1q21-q23,
KCNQ2	potassium voltage-gated channel, KQT-like subfamily, member 2	20q13.3,
KCNQ5	potassium voltage-gated channel, KQT-like subfamily, member 5	6q14,
LDB2	LIM domain binding 2	4p16,
LOC157627	hypothetical LOC157627	8p23.1,
LPCAT4	lysophosphatidylcholine acyltransferase 4	15q14,
LRFN5	leucine rich repeat and fibronectin type III domain containing 5	14q21.2,
MAL2	mal, T-cell differentiation protein 2	8q23,
MFSD4	major facilitator superfamily domain containing 4	1q32.1,
MYC	v-myc myelocytomatosis viral oncogene homolog (avian)	8q24.21,
MYCN	v-myc myelocytomatosis viral related oncogene, neuroblastoma derived (avian)	2p24.1,
NAPB	N-ethylmaleimide-sensitive factor attachment protein, beta	20p12.3-p11.21,
NCDN	neurochondrin	1p34.3,
NEFL	neurofilament, light polypeptide	8p21,
NEUROD6	neurogenic differentiation 6	7p15.1,
NFIL3	nuclear factor, interleukin 3 regulated	9q22,
NGEF	neuronal guanine nucleotide exchange factor	2q37,
NRSN1	neurensin 1	6p22.2,
OLFM3	olfactomedin 3	1p22,
OPCML	opioid binding protein/cell adhesion molecule-like	11q25,
PAK3	p21 protein (Cdc42/Rac)-activated kinase 3	Xq22.3,
PALM2	A kinase (PRKA) anchor protein 2; paralemmin 2; PALM2-AKAP2 readthrough transcript	9q31-q33,
PDE2A	phosphodiesterase 2A, cGMP-stimulated	11q13.4,
PEX5L	peroxisomal biogenesis factor 5-like	3q26.33,
PLK2	polo-like kinase 2 (Drosophila)	5q12.1-q13.2,
PRKCB	protein kinase C, beta	16p11.2,
PRKCZ	protein kinase C, zeta	1p36.33-p36.2,
RAB11FIP4	RAB11 family interacting protein 4 (class II)	17q11.2,
RAPGEF5	Rap guanine nucleotide exchange factor (GEF) 5	7p15.3,
RBP4	retinol binding protein 4, plasma	10q23-q24,
RGS7	regulator of G-protein signaling 7	1q43,1q43|1q23.1,
RIMS2	regulating synaptic membrane exocytosis 2	8q22.3,
RIMS3	regulating synaptic membrane exocytosis 3	1pter-p22.2,
RSPO2	R-spondin 2 homolog (Xenopus laevis)	8q23.1,
SEC14L5	SEC14-like 5 (S. cerevisiae)	16p13.3,
SLC17A6	solute carrier family 17 (sodium-dependent inorganic phosphate cotransporter), member 6	11p14.3,
SLC32A1	solute carrier family 32 (GABA vesicular transporter), member 1	20q11.23,
SLC7A14	solute carrier family 7 (cationic amino acid transporter, y+ system), member 14	3q26.2,
SPOCK3	sparc/osteonectin, cwcv and kazal-like domains proteoglycan (testican) 3	4q32.3,
STMN2	stathmin-like 2	8q21.13,
SULT4A1	sulfotransferase family 4A, member 1	22q13.2-q13.31,
SYN1	synapsin I	Xp11.23,
SYT7	synaptotagmin XVII; synaptotagmin VII	11q12-q13.1,16p12.3,
TAGLN3	transgelin 3	3q13.2,
TAL1	T-cell acute lymphocytic leukemia 1	1p32,
TRHDE	thyrotropin-releasing hormone degrading enzyme	12q15-q21,
UBE2QL1	probable ubiquitin-conjugating enzyme E2 FLJ25076	5p15.31,
UNC5A	unc-5 homolog A (C. elegans)	5q35.2,
VSNL1	visinin-like 1	2p24.3,
VSTM2A	V-set and transmembrane domain containing 2A	7p11.2,
VSTM2L	V-set and transmembrane domain containing 2 like	20q11.23,
WBSCR17	Williams-Beuren syndrome chromosome region 17	7q11.23,
ZNF423	zinc finger protein 423	16q12,
