# Supplementary material for: A novel integrated gene coexpression analysis approach reveals a prognostic three-transcription-factor signature for glioma molecular subtypes
Source: BMC Syst Biol. 2016 Aug 26;10(Suppl 3):71. doi: 10.1186/s12918-016-0315-y (PMC5009532; doi:10.1186/s12918-016-0315-y)
Supplement: Additional file 4: Table S3. — TF enrichment in reported prognostic featured genes. (XLSX 12 kb) [file 12918_2016_315_MOESM4_ESM.xlsx]

## Sheet: Supplementary Table S3
Gene	TF(yes or no)	Source 1
AJAP1		Results show that AJAP1 is dysregulated at an early stage of gliomagenesis and may suppress glioma cell invasion and proliferation, which suggests that AJAP1 may be a potential diagnostic and prognostic marker for gliomas
AP-2α	Yes	Loss of the AP-2α Transcription Factor Is Associated with the Grade of Human Gliomas
Capn4		The overexpression of Capn4 is a novel negative prognostic marker, and Capn4 may be used as a new target in therapeutic strategies for human glioma.
CD133		Stem cell marker CD133 affects clinical outcome in glioma patients
CEBPB	Yes	Data imply that the comparison of C/EBP beta expression could be a prognostic marker for patients with glioma.
CTSD		Cathepsin D is a potential serum marker for poor prognosis in glioma patients
EGFR		Epidermal growth factor receptor gene amplification as a prognostic marker in glioblastoma multiforme: results of a meta-analysis
FABP7		Gene expression profiling reveals molecularly and clinically distinct subtypes of glioblastomamultiforme
FBXW7		FBXW7/hCDC4 controls glioma cell proliferation in vitro and is a prognostic marker for survival in glioblastoma patients
GADD45α		Novel Glioblastoma Markers with Diagnostic and Prognostic Value Identified through Transcriptome Analysis
FSTL1		Novel Glioblastoma Markers with Diagnostic and Prognostic Value Identified through Transcriptome Analysis
HSPA		This study indicates for the first time that HSPA expression in glioma cells may possibly be grade related, and hence could have potential as a prognostic marker.
IDH1		Isocitrate dehydrogenase 1 codon 132 mutation is an important prognostic biomarker in gliomas
IDH2		mechanisms of IDH mutations in gliomagenesis, and their value as diagnostic, prognostic marker and therapeutic target [review]
IL-6		Interleukin-6 gene amplification and shortened survival in glioblastoma patients
Ki-67		Ki-67: a prognostic factor for low-grade glioma?
KIF14		KIF14 expression in gliomas is tumor-specific and increased in more aggressive tumors. KIF14 might function as a candidate prognostic marker for human gliomas.
MGMT		Long-term survival with glioblastoma multiforme
MIR182		miR-182 as a prognostic marker for glioma progression and patient survival
MIR372		miR-372 may act as an oncogenic miRNA in gliomas and could represent a potential regulator of aggressive development and a candidate prognostic marker for this malignancy.
MMP-9		Serum MMP-9 showed no utility in determining glioma disease status and was not a clinically relevant prognostic marker of survival.
OLIG2		The Oligodendroglial Lineage Marker OLIG2 Is Universally Expressed in Diffuse Gliomas
PBEF1		PBEF1/NAmPRTase/Visfatin: a potential malignant astrocytoma/glioblastoma serum marker with prognostic value
PTEN		The Expression of PAX6, PTEN, Vascular Endothelial Growth Factor, and Epidermal Growth Factor Receptor in Gliomas
VEGF		The Expression of PAX6, PTEN, Vascular Endothelial Growth Factor, and Epidermal Growth Factor Receptor in Gliomas
PAX6	Yes	The Expression of PAX6, PTEN, Vascular Endothelial Growth Factor, and Epidermal Growth Factor Receptor in Gliomas
PTTG		Increased expression of pituitary tumor-transforming gene (PTTG)-1 is correlated with poor prognosis in glioma patients
REG4		Suggest that Reg IV might accelerate disease progression and act as a candidate prognostic marker for gliomas.
Sp1	Yes	Sp1 might represent a valuable prognostic marker for glioma and is involved in modulation of tumor invasion.
SPARC		Gene Expression Profiling and Genetic Markers in Glioblastoma Survival
DCX		Gene Expression Profiling and Genetic Markers in Glioblastoma Survival
SEMA3B		Gene Expression Profiling and Genetic Markers in Glioblastoma Survival
Survivin		Quantitatively Determined Survivin Expression Levels Are of Prognostic Value in Human Gliomas
THY1		CD90 is not only a potential prognostic marker for high-grade gliomas but also a marker for cancer stem cells within gliomas
YB-1		Molecular Profiling Identifies Prognostic Subgroups of Pediatric Glioblastoma and Shows Increased YB-1 Expression in Tumors
YKL-40		YKL-40 Expression is Associated with Poorer Response to Radiation and Shorter Overall Survival in Glioblastoma
Enrichment p.value=0.0009140308
