# Supplementary material for: A novel integrated gene coexpression analysis approach reveals a prognostic three-transcription-factor signature for glioma molecular subtypes
Source: BMC Syst Biol. 2016 Aug 26;10(Suppl 3):71. doi: 10.1186/s12918-016-0315-y (PMC5009532; doi:10.1186/s12918-016-0315-y)
Supplement: Additional file 5: Table S4. — Hazard ratio values of 17 non-TF in 20 target genes. (XLSX 14 kb) [file 12918_2016_315_MOESM5_ESM.xlsx]

## Sheet: Sheet1
Gene	GSE16011		Rembrandt		Tiantan		TCGA mRNA		GSE4412
	HR	p.value	HR	p.value	HR	p.value	HR	p.value	HR	p.value
AHR	1.18134	0.00164165	1.26602	6.45335e-26	1.57235	1.67744e-06	1.61625	9.27158e-16	1.21977	0.0595131
NFIL3	1.3943	1.20184e-05	1.35218	5.30789e-12	2.76418	2.1825e-08	2.09309	1.86354e-15	1.17373	0.439351
ZNF423	0.187785	4.80634e-15	0.768773	4.90814e-09	0.471378	0.00137155	0.627303	5.45989e-18	0.658542	0.00159449
ELAVL2	0.675059	0.000143452	0.766231	3.55755e-10	0.529339	0.0121834	0.743474	1.4382e-20	0.856431	0.0524759
FGF13	0.822106	5.16679e-11	0.803746	2.64979e-07	0.638752	0.000452449	0.729868	1.20665e-25	0.90453	0.14826
GRM5	0.187785	6.29997e-08	0.74453	0.000118888	1.27432	0.37403	0.77533	1.2584e-14	0.974048	0.779818
KCNQ5	0.211346	1.50049e-06	0.900667	0.00923277	0.649089	0.0018038	0.723516	6.24014e-21
NRSN1	0.742367	7.88577e-11	0.814217	3.9125e-11	0.606024	1.15669e-07	0.724907	1.86354e-15
OPCML	0.862179	0.00138197	0.687182	8.20448e-18	0.770735	0.00399529	0.749123	2.71117e-14	0.998646	0.980505
PAK3	0.719063	2.5713e-12	0.804081	1.37246e-11	0.688348	5.57214e-06	0.783142	2.46253e-14	1.11351	0.34949
PDE2A	0.725423	8.68626e-10	0.934908	0.0298942	0.658514	2.42418e-06	0.609382	4.49637e-28	0.998402	0.989125
RGS7	0.748164	9.38274e-07	0.879995	1.98336e-07	0.724963	7.48908e-06	0.751134	2.10739e-13	1.00423	0.963974
RIMS2	0.661851	1.15224e-13	0.882851	0.000401168	0.682774	9.29819e-05	0.765635	3.63837e-23	1.0078	0.950061
TAGLN3	0.759317	5.38695e-08	0.841226	1.76915e-06	0.780156	0.00824382	0.794864	7.18171e-08	1.12384	0.289613
UNC5A	0.711885	6.43186e-08	0.854977	4.93564e-10	0.453098	6.0257e-06	0.732886	7.18171e-08
IGF2BP3	1.3116	7.04839e-18	0.784732	2.79113e-12	1.55394	7.5848e-15	1.47478	1.81733e-37	1.46942	1.16035e-05
IQGAP2	1.24233	2.61934e-05	0.932172	0.000356386	1.36899	1.29615e-06	1.60754	4.57921e-19	1.3386	0.0236703
PLK2	1.22964	0.000243788	0.839607	8.23058e-06	1.18722	0.0965767	1.20167	0.00795151	1.14926	0.124864
IGFBP2	1.36181	2.01231e-22	0.980367	0.61607	1.52967	2.83798e-17	1.56733	6.11461e-49	1.31259	1.82939e-05
# AHR,NFIL3,ZNF423 are TFs
