# Supplementary material for: A novel integrated gene coexpression analysis approach reveals a prognostic three-transcription-factor signature for glioma molecular subtypes
Source: BMC Syst Biol. 2016 Aug 26;10(Suppl 3):71. doi: 10.1186/s12918-016-0315-y (PMC5009532; doi:10.1186/s12918-016-0315-y)
Supplement: Additional file 6: Table S5. — Tukey’s test for ages between molecular subtypes in four data sets. (XLSX 11 kb) [file 12918_2016_315_MOESM6_ESM.xlsx]

## Sheet: GSE16011
GSE16011	ZG (46.47±13.41 months)	IG (49.64±16.26 months)	NG (54.77±13.55 months)
ZG		0.680397	0.0014322
IG			0.0252167
NG

## Sheet: Tiantan
Tiantan	ZG (39±10.46 months)	IG (56.5±19.86 months)	NG (43±12.73 months)
ZG		0.363407	0.0896613
IG			0.786458
NG

## Sheet: TCGA mRNA
TCGA mRNA	ZG (42±14.30 months )	IG (58± 15.17 months)	NG (58.5±13.47 months)
ZG		0	0
IG			0.589063
NG

## Sheet: GSE4412
GSE4412	ZG (40±15.79 months)	IG (45±15.58 months)	NG (43±14.61 months)
ZG		0.249158	0.957121
IG			0.427455
NG
