# Supplementary material for: A novel integrated gene coexpression analysis approach reveals a prognostic three-transcription-factor signature for glioma molecular subtypes
Source: BMC Syst Biol. 2016 Aug 26;10(Suppl 3):71. doi: 10.1186/s12918-016-0315-y (PMC5009532; doi:10.1186/s12918-016-0315-y)
Supplement: Additional file 13: Table S6. — Comparison of 3-TF signature and reported gene expression signatures. (XLSX 8.9 kb) [file 12918_2016_315_MOESM13_ESM.xlsx]

## Sheet: Supplementary Table S6
	NMF(class)	Survival analysis p.value	number of drug targets	drug target enrichment significant p
Three-TF-signature	3	0.021	1	0.028
CCGA(1577-signature)	3	0.0233	168	0
TCGA(840-signature)	4	0.0875	91	4.1e-10
EMPM(69-signature)	3	0.0162	3	0.25
Nine-signature	4	9.24e-05	0	NA
