# Supplementary material for: A novel integrated gene coexpression analysis approach reveals a prognostic three-transcription-factor signature for glioma molecular subtypes
Source: BMC Syst Biol. 2016 Aug 26;10(Suppl 3):71. doi: 10.1186/s12918-016-0315-y (PMC5009532; doi:10.1186/s12918-016-0315-y)
Supplement: Additional file 14: Table S7. — Drug targets in 3-TF signature and reported gene expression signatures. (XLSX 13 kb) [file 12918_2016_315_MOESM14_ESM.xlsx]

## Sheet: 5 studies
3-TF Drug targets	69-gene Drug targets	CCGA Drug targets	TCGA Drug targets	9-gene Drug targets
AHR	PDGFRA	ABCC8	PDE10A	NA
	MMP16	AKR1C1	SLC1A1
	EGFR	AKR1C3	NR0B1
		AR	GABRA3
		BBOX1	GSK3B
		CD86	MMP16
		EDNRB	TOP2B
		EGFR	SCN3A
		F5	GSTA4
		FOLH1	STMN4
		GABRQ	CA10
		GJA1	HDAC2
		GPX3	ABAT
		GRIA2	MAP2
		GRID2	CKB
		GSTT1	GRIA2
		KCND2	MMP15
		KCNN3	GRID2
		KCNQ2	SIRT5
		LPL	MGST3
		LRAT	MDH1
		MTHFD2	IMPA1
		NR0B1	NDUFS3
		NTRK2	GABRB2
		P2RY12	KCNK1
		PDGFRA	KCNJ3
		RET	GRM1
		SLC6A1	CA4
		SMPD3	NTSR2
		SSTR2	SLC16A7
		SYTL4	GRM3
		TF	PLCL1
		TNF	HPRT1
		ADCY1	ACSL4
		ADRA1B	LEPREL2
		ADRA2A	PLOD3
		ADRA2C	LMAN1
		ADRB1	HSP90B1
		ALDH1A1	DNMT1
		ASPA	ABL1
		CA10	TOP1
		CA11	TARS
		CACNA2D3	CALM1
		CALY	GRIK1
		CARTPT	ACSL3
		CCKBR	PIPOX
		CHRM3	GSTK1
		CHRNB2	FGFR3
		CNR1	SLC12A4
		CRH	EGFR
		ESRRG	SLC6A9
		FGFR2	GRIK5
		FGFR3	GJA1
		GABBR2	ALDH3B1
		GABRA1	PLAU
		GABRA2	S100A4
		GABRA4	P4HA2
		GABRA5	COL1A2
		GABRB1	COL1A1
		GABRB3	IL1R1
		GABRD	PGCP
		GABRG1	SERPINE1
		GABRG2	NRP1
		GAD1	ANXA1
		GAD2	ANXA2
		GLS	PYGL
		GRIK1	PROCR
		GRIN1	ASL
		GRIN2A	SLC16A3
		GRIN2C	VDR
		GRIN3A	PTGER4
		GRM1	THBD
		GRM3	PLAUR
		HRH3	CASP1
		HSD17B6	TNFRSF1B
		HTR2A	CCR5
		HTR2C	KYNU
		KCNA1	ITGB2
		KCNJ12	TLR2
		KCNJ3	ALOX5
		KCNJ6	FCGR2A
		KCNK1	CD4
		KCNMA1	FCGR2B
		LRP2	ST14
		ME1	ACSL1
		NOV	BDKRB2
		NPY2R	ITGA4
		NTSR2	MGST2
		OPRK1	BLVRB
		PCSK2	FOLR2
		PDE1A	S100A13
		PDE2A
		PLCL1
		PRKCB
		RNASE1
		S100A1
		SCN2A
		SCN2B
		SCN3B
		SLC12A5
		SLC1A2
		SLC1A6
		SLC32A1
		SNAP25
		SST
		SSTR1
		STMN4
		TUBA4A
		ALDH1A3
		ANXA1
		ANXA2
		AQP1
		BCAT1
		C1QA
		C1R
		C1S
		CA12
		CA3
		CA9
		CCL2
		CD3D
		CD44
		CD52
		CHRNA9
		COL1A1
		COL1A2
		COL3A1
		CP
		CXCR4
		CYP3A5
		F2R
		FOS
		GPX8
		HLA-DQB1
		HLA-DRB1
		HMOX1
		IGFBP3
		IL1B
		IL2RA
		LYZ
		MAOB
		MMP11
		MMP14
		MMP19
		MMP7
		NNMT
		OXTR
		PCSK1
		PLAT
		PLAU
		PLAUR
		PROS1
		PTGER4
		PTGS2
		PYGL
		RBP1
		RRM2
		S100A4
		SERPINA5
		SLC16A3
		TFPI
		THBD
		TLR2
		TOP2A
		TRPM8
		TYMS
		VCAM1
		VEGFA
