# Supplementary material for: A novel integrated gene coexpression analysis approach reveals a prognostic three-transcription-factor signature for glioma molecular subtypes
Source: BMC Syst Biol. 2016 Aug 26;10(Suppl 3):71. doi: 10.1186/s12918-016-0315-y (PMC5009532; doi:10.1186/s12918-016-0315-y)
Supplement: Additional file 16: Table S8. — Survival analysis of clustering results by three-random-gene signatures. (XLSX 80.4 kb) [file 12918_2016_315_MOESM16_ESM.xlsx]

## Sheet: Supplementary Table S8
	GSE16011	Tiantan	Rembrandt	TCGA mRNA
AHR IGF2BP3 IGFBP2	3.08e-15	7.94e-06	1.14e-24	2.6e-29
AHR IGF2BP3 IQGAP2	0.00772066	0.0211398	4.59e-18	2.16e-33
AHR IGF2BP3 PLK2	1.68e-13	0.112924	8.95e-22	6.91e-33
AHR IGF2BP3 NFIL3	1e-09	1.45e-08	2.21e-19	3.75e-26
AHR IGF2BP3 ELAVL2	5.81e-09	2.3e-09	9.95e-16	2.95e-21
AHR IGF2BP3 DOCK3	5.87e-14	1.98e-06	3.12e-19	5.84e-28
AHR IGF2BP3 FGF13	2.6e-10	2.08e-11	3.62e-19	1.01e-28
AHR IGF2BP3 GRM5	4.76e-10	3.99e-07	1.68e-20	7.01e-18
AHR IGF2BP3 NRSN1	7.7e-13	3.86e-10	8.97e-18	2.89e-25
AHR IGF2BP3 OPCML	4e-14	2.89e-10	4.05e-20	1.81e-31
AHR IGF2BP3 PAK3	2.15e-13	1.7e-06	3.51e-16	1.44e-19
AHR IGF2BP3 PDE2A	2.67e-12	5.44e-10	7.74e-18	1.1e-29
AHR IGF2BP3 KCNQ5	1.25e-09	5.25e-15	3.4e-17	2.21e-23
AHR IGF2BP3 RIMS2	1.12e-13	2.15e-09	1.02e-18	1.51e-22
AHR IGF2BP3 RGS7	2.24e-14	1.48e-10	1.19e-15	6.37e-17
AHR IGF2BP3 TAGLN3	1.26e-16	1.43e-05	2.49e-17	2.84e-25
AHR IGF2BP3 UNC5A	1.07e-10	2.89e-08	4.85e-18	6.35e-27
AHR IGF2BP3 ZNF423	1.31e-14	2.01e-12	3.74e-19	1.44e-31
AHR IGFBP2 IQGAP2	4.96e-12	9.5e-10	2.03e-14	2.82e-23
AHR IGFBP2 PLK2	2.48e-13	3.08e-08	6.23e-24	1.02e-24
AHR IGFBP2 NFIL3	1.06e-15	3.57e-11	5.33e-16	3.81e-24
AHR IGFBP2 ELAVL2	3.68e-16	5.94e-08	1.03e-23	1.2e-30
AHR IGFBP2 DOCK3	1.4e-21	4.07e-08	4.91e-21	3.67e-24
AHR IGFBP2 FGF13	1.71e-12	2e-09	1.7e-24	2.27e-20
AHR IGFBP2 GRM5	1.85e-14	1.3e-07	3.61e-16	1.92e-28
AHR IGFBP2 NRSN1	2.24e-16	8.73e-14	1.23e-16	1.09e-24
AHR IGFBP2 OPCML	9.91e-14	5.44e-09	7.75e-18	1.7e-32
AHR IGFBP2 PAK3	4.33e-16	6.09e-08	2.28e-26	5.14e-23
AHR IGFBP2 PDE2A	3.72e-17	5.99e-10	4.39e-20	2.53e-25
AHR IGFBP2 KCNQ5	2.97e-12	3.41e-08	5.98e-19	5.83e-25
AHR IGFBP2 RIMS2	1.26e-16	3.58e-08	8.46e-23	1.88e-22
AHR IGFBP2 RGS7	6.76e-19	2.78e-10	8.03e-21	2.75e-29
AHR IGFBP2 TAGLN3	3.2e-20	9.96e-07	3.54e-18	4.01e-15
AHR IGFBP2 UNC5A	1e-12	1.47e-09	3.27e-24	2.69e-44
AHR IGFBP2 ZNF423	1.98e-19	3.95e-09	6.47e-20	1.16e-41
AHR IQGAP2 PLK2	0.616396	0.053368	1.34e-17	1.11e-07
AHR IQGAP2 NFIL3	0.0500254	0.206461	2.61e-09	1.94e-09
AHR IQGAP2 ELAVL2	5.34e-05	0.00113362	2.69e-21	1.24e-22
AHR IQGAP2 DOCK3	0.00140985	0.0040535	1.55e-18	5.1e-25
AHR IQGAP2 FGF13	3.92e-10	0.00508666	1.2e-19	5.43e-31
AHR IQGAP2 GRM5	7.59e-05	0.000298029	2.41e-21	1.11e-18
AHR IQGAP2 NRSN1	3.49e-09	1.32e-05	4.71e-09	1.17e-06
AHR IQGAP2 OPCML	3.13e-05	6.78e-05	9.42e-20	1.06e-09
AHR IQGAP2 PAK3	5.32e-09	0.000151823	2.05e-19	1.92e-16
AHR IQGAP2 PDE2A	1.18e-06	0.00259075	2.56e-17	4.28e-21
AHR IQGAP2 KCNQ5	0.000127771	1.06e-06	7.27e-19	3.36e-23
AHR IQGAP2 RIMS2	6.37e-06	5.13e-06	6e-16	1.02e-22
AHR IQGAP2 RGS7	1.79e-05	2.31e-07	1.81e-12	2.08e-14
AHR IQGAP2 TAGLN3	1.66e-08	0.00122339	3.71e-19	3.27e-16
AHR IQGAP2 UNC5A	0.0812748	0.00386442	7.29e-11	7.18e-24
AHR IQGAP2 ZNF423	5.66e-09	0.000107638	3.22e-20	2.45e-08
AHR PLK2 NFIL3	0.0401724	0.0426729	8.52e-19	3.51e-05
AHR PLK2 ELAVL2	2.94e-07	6.02e-05	2.55e-18	2.73e-26
AHR PLK2 DOCK3	9.45e-07	3.94e-12	7.38e-19	2.42e-15
AHR PLK2 FGF13	4e-11	0.000479254	1.49e-18	1.02e-12
AHR PLK2 GRM5	0.000747349	0.023473	3.09e-11	6.82e-11
AHR PLK2 NRSN1	7.03e-14	3.68e-05	2.72e-21	1.37e-09
AHR PLK2 OPCML	0.000655745	2.87e-06	2.88e-21	1.77e-13
AHR PLK2 PAK3	2.83e-07	1.33e-10	6.28e-20	7.2e-16
AHR PLK2 PDE2A	1.28e-09	9.86e-06	1.37e-19	1.35e-27
AHR PLK2 KCNQ5	3.7e-06	5.86e-06	9.01e-20	1.21e-25
AHR PLK2 RIMS2	1.06e-11	9.45e-06	1.31e-13	8.9e-16
AHR PLK2 RGS7	8.69e-05	0.00831236	2.09e-15	6.52e-14
AHR PLK2 TAGLN3	3.76e-06	0.00598097	8.63e-19	5.85e-17
AHR PLK2 UNC5A	0.000289572	5.35e-06	4.82e-19	2.08e-15
AHR PLK2 ZNF423	4.19e-10	2.5e-05	2.37e-19	4.93e-23
AHR NFIL3 ELAVL2	5.49e-08	3.08e-06	1.43e-18	1e-22
AHR NFIL3 DOCK3	5.95e-07	4.08e-07	1.03e-16	6.31e-23
AHR NFIL3 FGF13	6.55e-11	0.0128467	1.2e-17	1.5e-25
AHR NFIL3 GRM5	6.49e-06	0.0275427	1.8e-18	4.78e-16
AHR NFIL3 NRSN1	1.04e-10	1.28e-09	7.86e-21	1.19e-17
AHR NFIL3 OPCML	0.000683504	0.00560835	1.09e-19	1.13e-21
AHR NFIL3 PAK3	1.89e-07	0.00010357	3.19e-19	4.43e-13
AHR NFIL3 PDE2A	2.68e-12	0.000155041	1.42e-16	6.37e-22
AHR NFIL3 KCNQ5	1.74e-06	4.45e-05	6.43e-18	3.01e-24
AHR NFIL3 RIMS2	4.44e-10	0.000520912	1.78e-16	1.69e-22
AHR NFIL3 RGS7	5.92e-05	0.000997326	1.99e-12	1.65e-15
AHR NFIL3 TAGLN3	1.5e-05	0.000695514	6.57e-17	5.15e-14
AHR NFIL3 UNC5A	4.11e-06	2.43e-05	1.61e-14	5.14e-23
AHR NFIL3 ZNF423	8.51e-11	2.14e-07	1.34e-18	7.55e-32
AHR ELAVL2 DOCK3	8.8e-07	0.0628043	2.19e-22	1.05e-20
AHR ELAVL2 FGF13	3.8e-07	0.000506659	6.21e-20	2.41e-29
AHR ELAVL2 GRM5	8.16e-06	0.000230843	1.87e-18	1.44e-12
AHR ELAVL2 NRSN1	4.12e-06	1.18e-09	1.32e-17	6.97e-21
AHR ELAVL2 OPCML	2.26e-05	7.98e-07	1.43e-20	3.8e-19
AHR ELAVL2 PAK3	4.05e-07	4.81e-05	3.25e-18	2.83e-12
AHR ELAVL2 PDE2A	0.00923677	4.09e-07	2.43e-15	9.01e-22
AHR ELAVL2 KCNQ5	1.35e-08	1.21e-05	1.25e-22	5.36e-16
AHR ELAVL2 RIMS2	1.62e-07	0.00275387	8.98e-16	1.4e-21
AHR ELAVL2 RGS7	9.07e-07	0.000628014	2.31e-19	5.54e-12
AHR ELAVL2 TAGLN3	0.00937844	2.46e-05	1.3e-16	7.65e-16
AHR ELAVL2 UNC5A	6.71e-06	0.00068369	3.47e-23	3.22e-20
AHR ELAVL2 ZNF423	2.64e-05	1.43e-06	7.55e-19	2.92e-21
AHR DOCK3 FGF13	2.15e-09	0.000175905	3.14e-19	3.86e-24
AHR DOCK3 GRM5	1.19e-08	7.27e-06	2.39e-18	7.06e-17
AHR DOCK3 NRSN1	1.03e-06	6.32e-08	9.01e-19	3.94e-20
AHR DOCK3 OPCML	0.000346463	1.31e-09	1.01e-18	1.07e-27
AHR DOCK3 PAK3	6.12e-07	8.36e-08	5.96e-19	7.52e-23
AHR DOCK3 PDE2A	3.45e-09	2.66e-07	3.05e-15	1.2e-21
AHR DOCK3 KCNQ5	3.09e-07	9.76e-08	2.53e-20	1.19e-27
AHR DOCK3 RIMS2	1.27e-10	4.53e-05	2.66e-14	9.21e-22
AHR DOCK3 RGS7	0.173527	1.67e-06	1.12e-17	1.08e-19
AHR DOCK3 TAGLN3	0.00103296	6.24e-08	9.51e-16	5.08e-22
AHR DOCK3 UNC5A	3.61e-05	7.53e-09	1.98e-18	2.46e-31
AHR DOCK3 ZNF423	1.57e-07	5.28e-05	4.72e-19	9.06e-26
AHR FGF13 GRM5	2.28e-09	0.00128224	4.09e-19	1.19e-26
AHR FGF13 NRSN1	2.63e-08	2.57e-06	6.46e-18	1.69e-20
AHR FGF13 OPCML	3.35e-11	2.45e-05	1.8e-20	6.51e-21
AHR FGF13 PAK3	9.84e-10	0.00020242	8.59e-18	5.63e-31
AHR FGF13 PDE2A	8.55e-05	1.43e-06	9.99e-16	2.1e-27
AHR FGF13 KCNQ5	4.82e-06	5.54e-05	1.08e-20	1.33e-09
AHR FGF13 RIMS2	1.43e-10	0.000139916	2.98e-15	9.29e-35
AHR FGF13 RGS7	1.8e-09	2.12e-05	1.93e-19	3.82e-11
AHR FGF13 TAGLN3	2.37e-11	4.79e-05	1.67e-16	6.7e-21
AHR FGF13 UNC5A	3.8e-09	0.000467372	2.17e-20	2.31e-19
AHR FGF13 ZNF423	6.42e-10	0.000722948	1.57e-18	9.99e-22
AHR GRM5 NRSN1	3.24e-10	9.06e-07	9.92e-20	5.88e-10
AHR GRM5 OPCML	2.36e-06	1.59e-07	5.53e-20	9.08e-19
AHR GRM5 PAK3	2.43e-05	1.48e-06	1.85e-17	1.06e-12
AHR GRM5 PDE2A	5.19e-09	3.63e-07	7.63e-17	4.41e-25
AHR GRM5 KCNQ5	3.01e-08	2.17e-06	3.18e-19	3.19e-10
AHR GRM5 RIMS2	5.1e-09	6.1e-06	1.2e-17	5.76e-15
AHR GRM5 RGS7	7.9e-06	0.000153336	2.63e-18	5.49e-11
AHR GRM5 TAGLN3	0.0141198	0.000903559	5.48e-16	2.82e-18
AHR GRM5 UNC5A	5.02e-07	0.0084805	1.71e-21	5.67e-18
AHR GRM5 ZNF423	0.00226945	0.000622454	1.23e-18	1.43e-08
AHR NRSN1 OPCML	8.43e-11	2.26e-07	2.78e-20	2.98e-16
AHR NRSN1 PAK3	7.3e-06	2.64e-06	1.28e-17	4.54e-22
AHR NRSN1 PDE2A	1.3e-09	8.54e-08	9.05e-17	5.7e-19
AHR NRSN1 KCNQ5	4.32e-09	2.01e-09	2.56e-19	8.29e-21
AHR NRSN1 RIMS2	6.24e-13	1.32e-05	1.22e-14	2.38e-20
AHR NRSN1 RGS7	3.4e-08	5.48e-06	1.1e-13	1.45e-14
AHR NRSN1 TAGLN3	3.51e-10	0.000100237	7.48e-17	1.5e-11
AHR NRSN1 UNC5A	0.00106627	8.35e-12	1.34e-20	2.05e-26
AHR NRSN1 ZNF423	6.09e-06	8.96e-07	2.82e-20	5.61e-10
AHR OPCML PAK3	2.98e-06	3.16e-09	8.24e-16	3.17e-22
AHR OPCML PDE2A	4.53e-10	1.11e-05	6.34e-16	4.49e-23
AHR OPCML KCNQ5	4.79e-07	0.21136	8.95e-20	1.52e-17
AHR OPCML RIMS2	2.06e-05	2.72e-07	1.39e-15	2.54e-24
AHR OPCML RGS7	0.000831911	4.01e-08	1.81e-17	2.56e-23
AHR OPCML TAGLN3	0.000157101	0.000110054	5.56e-15	4.05e-14
AHR OPCML UNC5A	1e-05	0.00019032	6.77e-22	2.98e-15
AHR OPCML ZNF423	3.14e-06	1.79e-06	1.71e-20	1.42e-25
AHR PAK3 PDE2A	6.22e-07	1.52e-07	1.88e-15	1.05e-30
AHR PAK3 KCNQ5	2.07e-06	5.93e-06	1.12e-15	1.08e-18
AHR PAK3 RIMS2	3.06e-10	2.3e-05	1.76e-16	3.29e-14
AHR PAK3 RGS7	9.07e-08	4.15e-05	3.8e-13	9.52e-17
AHR PAK3 TAGLN3	4.83e-08	7.09e-08	2.45e-17	4.41e-17
AHR PAK3 UNC5A	1.94e-07	4.33e-05	1.35e-11	3.68e-16
AHR PAK3 ZNF423	0.000820219	0.00467504	2.88e-21	6.46e-25
AHR PDE2A KCNQ5	8.19e-07	4.46e-06	5.25e-14	1.87e-18
AHR PDE2A RIMS2	5.69e-11	4.83e-06	1.72e-11	4.61e-25
AHR PDE2A RGS7	3.25e-08	4.4e-08	1.44e-16	3.69e-17
AHR PDE2A TAGLN3	2.03e-07	2.13e-08	5.99e-13	1.74e-12
AHR PDE2A UNC5A	1.82e-06	1.48e-06	6.14e-17	3.12e-34
AHR PDE2A ZNF423	2.65e-06	5.01e-06	1.5e-16	2.02e-34
AHR KCNQ5 RIMS2	5.57e-10	0.0489551	6.91e-13	2.84e-25
AHR KCNQ5 RGS7	4.33e-05	5.75e-08	9.48e-16	2.85e-08
AHR KCNQ5 TAGLN3	0.000808356	0.0489719	3.99e-14	7.14e-25
AHR KCNQ5 UNC5A	8.11e-08	0.00703841	1.97e-16	1.1e-16
AHR KCNQ5 ZNF423	3.73e-09	6.21e-06	6.46e-19	1.34e-12
AHR RIMS2 RGS7	8.62e-10	5.1e-06	1.55e-08	3.56e-17
AHR RIMS2 TAGLN3	1.57e-09	0.000332494	2.48e-16	3.58e-14
AHR RIMS2 UNC5A	1.71e-07	7.06e-06	1.25e-15	6.83e-19
AHR RIMS2 ZNF423	9.87e-10	4.05e-06	4e-18	6.81e-24
AHR RGS7 TAGLN3	0.000111516	0.00134688	3.4e-16	5.45e-17
AHR RGS7 UNC5A	2.31e-06	1.89e-07	5.07e-11	2.82e-21
AHR RGS7 ZNF423	6.83e-07	8.62e-08	4.34e-17	2.11e-08
AHR TAGLN3 UNC5A	1.1e-05	0.000335085	1.3e-17	1.65e-18
AHR TAGLN3 ZNF423	2.77e-05	0.000127706	1.18e-20	3.08e-19
AHR UNC5A ZNF423	3.45e-07	0.000123769	4.88e-16	1.94e-20
IGF2BP3 IGFBP2 IQGAP2	0.00120845	1.79e-06	0.182155	6.93e-22
IGF2BP3 IGFBP2 PLK2	7.81e-10	4.53e-06	0.00204894	1.31e-18
IGF2BP3 IGFBP2 NFIL3	7.62e-15	3.65e-10	0.00312403	2.77e-26
IGF2BP3 IGFBP2 ELAVL2	7.95e-11	1.21e-07	0.00412984	2.74e-32
IGF2BP3 IGFBP2 DOCK3	2.14e-11	7.75e-08	2.33e-06	1.16e-37
IGF2BP3 IGFBP2 FGF13	6.89e-14	7.18e-08	0.00252413	4.18e-30
IGF2BP3 IGFBP2 GRM5	2.78e-12	0.000122428	0.00411358	5.35e-26
IGF2BP3 IGFBP2 NRSN1	3.93e-06	4.26e-13	0.00254155	2.82e-31
IGF2BP3 IGFBP2 OPCML	1.38e-17	6.54e-07	0.00098415	1.44e-37
IGF2BP3 IGFBP2 PAK3	3.58e-18	2.66e-13	0.014015	1.11e-27
IGF2BP3 IGFBP2 PDE2A	3.61e-05	6.19e-08	0.000789002	1.07e-34
IGF2BP3 IGFBP2 KCNQ5	6.21e-08	3.99e-08	0.000785908	1.03e-32
IGF2BP3 IGFBP2 RIMS2	6.2e-05	4.97e-08	0.0734116	3.22e-32
IGF2BP3 IGFBP2 RGS7	7.68e-13	1.11e-10	3.47e-05	6.04e-30
IGF2BP3 IGFBP2 TAGLN3	9.28e-05	3.52e-08	7.65e-05	1.66e-38
IGF2BP3 IGFBP2 UNC5A	0.000245129	1.22e-07	0.000627245	2.29e-42
IGF2BP3 IGFBP2 ZNF423	1.72e-05	7.74e-12	0.0310927	6.98e-40
IGF2BP3 IQGAP2 PLK2	1.96e-09	2.32e-05	0.00362645	3.55e-18
IGF2BP3 IQGAP2 NFIL3	2.02e-05	0.000392589	2.32e-05	8.24e-30
IGF2BP3 IQGAP2 ELAVL2	3.6e-20	3.52e-08	0.0971871	6.24e-34
IGF2BP3 IQGAP2 DOCK3	0.0447084	3.38e-13	0.00940523	9.13e-36
IGF2BP3 IQGAP2 FGF13	8.02e-14	1.2e-11	0.0852024	1.06e-30
IGF2BP3 IQGAP2 GRM5	1.14e-09	6.56e-10	0.181374	1.77e-31
IGF2BP3 IQGAP2 NRSN1	5.99e-18	1.59e-12	0.777927	6.61e-32
IGF2BP3 IQGAP2 OPCML	5.48e-14	1.22e-09	0.41581	1.02e-31
IGF2BP3 IQGAP2 PAK3	4.02e-08	5.32e-11	0.30504	7.82e-31
IGF2BP3 IQGAP2 PDE2A	3.44e-11	8.57e-13	0.184354	1.4e-35
IGF2BP3 IQGAP2 KCNQ5	1.2e-08	1.91e-07	0.0249537	1.48e-35
IGF2BP3 IQGAP2 RIMS2	2.48e-09	2.63e-11	0.0278366	9.9e-31
IGF2BP3 IQGAP2 RGS7	0.00346159	6.43e-10	0.769318	5e-27
IGF2BP3 IQGAP2 TAGLN3	0.00068246	2.72e-10	0.00479801	4.01e-33
IGF2BP3 IQGAP2 UNC5A	0.0420736	6.06e-10	0.110672	6.2e-29
IGF2BP3 IQGAP2 ZNF423	0.00518614	0.00013176	0.0318628	2.25e-36
IGF2BP3 PLK2 NFIL3	2.19e-16	7.78e-08	6.16e-11	2.81e-26
IGF2BP3 PLK2 ELAVL2	0.000128156	2.65e-11	1.31e-07	1.19e-33
IGF2BP3 PLK2 DOCK3	2.61e-16	9.74e-07	0.0475152	2.86e-32
IGF2BP3 PLK2 FGF13	7.76e-13	1.02e-11	3.42e-07	1.45e-36
IGF2BP3 PLK2 GRM5	1.12e-19	5.59e-09	0.0206445	1.2e-20
IGF2BP3 PLK2 NRSN1	2.01e-14	1.87e-16	8.74e-07	6.43e-34
IGF2BP3 PLK2 OPCML	3.79e-10	5.05e-07	4.04e-06	7.6e-26
IGF2BP3 PLK2 PAK3	1.67e-22	0.00162261	1.8e-08	2.18e-22
IGF2BP3 PLK2 PDE2A	1.1e-08	1.44e-09	7.45e-08	2.56e-36
IGF2BP3 PLK2 KCNQ5	1.05e-07	3.21e-11	0.00670966	2.5e-36
IGF2BP3 PLK2 RIMS2	1.83e-22	8.82e-10	8.27e-08	3.28e-24
IGF2BP3 PLK2 RGS7	1.05e-09	0.000187717	0.000106773	3.44e-34
IGF2BP3 PLK2 TAGLN3	1.13e-20	1.72e-09	5.14e-08	4.94e-24
IGF2BP3 PLK2 UNC5A	2.97e-14	1.5e-09	1.17e-08	8.88e-38
IGF2BP3 PLK2 ZNF423	2.47e-18	2.37e-08	0.00313539	3.64e-25
IGF2BP3 NFIL3 ELAVL2	1.21e-15	3.38e-12	1.7e-10	4.79e-24
IGF2BP3 NFIL3 DOCK3	5.77e-18	1.66e-10	7.19e-09	4.33e-31
IGF2BP3 NFIL3 FGF13	2.1e-10	1.64e-09	6.64e-12	2.03e-30
IGF2BP3 NFIL3 GRM5	7.22e-16	8.44e-08	3.17e-06	3.33e-20
IGF2BP3 NFIL3 NRSN1	1.85e-19	2.03e-11	2.13e-05	5.38e-30
IGF2BP3 NFIL3 OPCML	3.75e-16	8.21e-11	3.01e-10	1.28e-29
IGF2BP3 NFIL3 PAK3	9.9e-13	4.86e-11	2.56e-07	4.48e-24
IGF2BP3 NFIL3 PDE2A	1.25e-18	1.95e-09	9.72e-11	1.23e-32
IGF2BP3 NFIL3 KCNQ5	6.67e-17	1.31e-12	5.84e-12	4.35e-26
IGF2BP3 NFIL3 RIMS2	7.4e-18	7.74e-10	6.8e-09	2.95e-26
IGF2BP3 NFIL3 RGS7	9.47e-11	1.47e-09	7.62e-06	5.23e-23
IGF2BP3 NFIL3 TAGLN3	3.18e-17	5e-08	1.38e-08	1.44e-23
IGF2BP3 NFIL3 UNC5A	2.96e-13	4.73e-09	4.83e-09	1.52e-27
IGF2BP3 NFIL3 ZNF423	7.53e-19	2.89e-12	2.7e-12	8.63e-29
IGF2BP3 ELAVL2 DOCK3	3.64e-07	7.81e-10	6.76e-05	1.33e-36
IGF2BP3 ELAVL2 FGF13	1.33e-13	8.82e-13	6.15e-06	8.11e-33
IGF2BP3 ELAVL2 GRM5	1.05e-17	2.86e-11	0.00149653	9.2e-23
IGF2BP3 ELAVL2 NRSN1	1.43e-08	1.94e-13	0.00549055	6.95e-35
IGF2BP3 ELAVL2 OPCML	4.81e-19	0.000607489	0.418781	2.62e-33
IGF2BP3 ELAVL2 PAK3	2.35e-11	8.11e-07	0.00020583	2.24e-15
IGF2BP3 ELAVL2 PDE2A	1.38e-14	9.05e-12	1.2e-05	1.76e-38
IGF2BP3 ELAVL2 KCNQ5	4.52e-19	5.12e-09	2.17e-12	7.63e-13
IGF2BP3 ELAVL2 RIMS2	5.29e-23	4.57e-09	7.32e-07	2.86e-25
IGF2BP3 ELAVL2 RGS7	3.97e-15	5.42e-13	2.55e-05	1.47e-19
IGF2BP3 ELAVL2 TAGLN3	1.98e-10	8.29e-11	4.01e-05	2.81e-27
IGF2BP3 ELAVL2 UNC5A	9.63e-12	1.11e-13	0.000646502	2.25e-30
IGF2BP3 ELAVL2 ZNF423	4.66e-13	1.54e-15	0.132136	4.09e-23
IGF2BP3 DOCK3 FGF13	2.79e-11	1.96e-09	8.02e-06	1.09e-34
IGF2BP3 DOCK3 GRM5	1.58e-14	1.38e-14	0.000375684	4.18e-21
IGF2BP3 DOCK3 NRSN1	5.37e-16	1.17e-13	1.69e-05	1.41e-33
IGF2BP3 DOCK3 OPCML	1.35e-14	8.4e-09	0.165562	1.56e-34
IGF2BP3 DOCK3 PAK3	8.39e-18	6.5e-05	0.00254345	7.42e-33
IGF2BP3 DOCK3 PDE2A	5.57e-19	1.28e-11	8.65e-05	4.36e-38
IGF2BP3 DOCK3 KCNQ5	6.29e-12	6.17e-15	3.11e-06	6.25e-24
IGF2BP3 DOCK3 RIMS2	6.5e-16	1.32e-10	3.33e-06	7.24e-39
IGF2BP3 DOCK3 RGS7	2.33e-13	1.15e-12	7.15e-05	1.11e-25
IGF2BP3 DOCK3 TAGLN3	1.5e-21	4.88e-07	9.76e-05	1.32e-25
IGF2BP3 DOCK3 UNC5A	6.77e-11	2.14e-10	2.98e-06	1.01e-26
IGF2BP3 DOCK3 ZNF423	5.3e-16	7.25e-13	0.011125	2.89e-32
IGF2BP3 FGF13 GRM5	3.57e-14	1.38e-13	0.000400742	3.43e-18
IGF2BP3 FGF13 NRSN1	2.83e-12	8.55e-13	0.751528	6.71e-23
IGF2BP3 FGF13 OPCML	8.99e-13	3.24e-08	0.382985	2.01e-15
IGF2BP3 FGF13 PAK3	7.4e-12	7.11e-09	0.000122291	7.4e-18
IGF2BP3 FGF13 PDE2A	4.14e-12	1.17e-10	1.74e-05	1.35e-36
IGF2BP3 FGF13 KCNQ5	3.3e-13	8.54e-11	0.000399817	1.2e-14
IGF2BP3 FGF13 RIMS2	2.38e-21	7.24e-12	3.93e-06	4.06e-23
IGF2BP3 FGF13 RGS7	1.63e-18	1.31e-09	8.18e-05	5.35e-22
IGF2BP3 FGF13 TAGLN3	7.07e-22	4.44e-07	0.0712337	2.29e-26
IGF2BP3 FGF13 UNC5A	4.47e-21	1.02e-06	4.23e-05	1.67e-25
IGF2BP3 FGF13 ZNF423	3.4e-10	9.69e-13	0.409947	2.47e-34
IGF2BP3 GRM5 NRSN1	2.1e-20	7.35e-13	0.316911	1.54e-25
IGF2BP3 GRM5 OPCML	2.79e-15	5.03e-06	0.0029126	1.53e-37
IGF2BP3 GRM5 PAK3	1.54e-17	2.49e-11	0.0391144	1.41e-17
IGF2BP3 GRM5 PDE2A	1.51e-19	1.55e-06	0.000124247	1.78e-36
IGF2BP3 GRM5 KCNQ5	1.1e-19	1.11e-13	0.00568715	2.86e-16
IGF2BP3 GRM5 RIMS2	1.99e-22	6.03e-07	8.89e-07	5.6e-22
IGF2BP3 GRM5 RGS7	1.29e-14	7.53e-11	0.00450921	1.6e-17
IGF2BP3 GRM5 TAGLN3	5.25e-14	1.29e-08	0.000699614	5.23e-17
IGF2BP3 GRM5 UNC5A	3.5e-19	2.83e-10	0.0102735	1.24e-36
IGF2BP3 GRM5 ZNF423	5.96e-21	1.09e-18	0.111254	3.49e-28
IGF2BP3 NRSN1 OPCML	2.86e-22	1.11e-09	0.128148	1.09e-39
IGF2BP3 NRSN1 PAK3	6.16e-14	6.63e-11	0.128229	3.77e-19
IGF2BP3 NRSN1 PDE2A	7.94e-18	2.84e-11	0.00219333	7.21e-40
IGF2BP3 NRSN1 KCNQ5	7.37e-15	6.25e-12	0.00124811	1.99e-36
IGF2BP3 NRSN1 RIMS2	3.86e-24	1.28e-13	0.0010012	3.31e-32
IGF2BP3 NRSN1 RGS7	1.33e-21	4.28e-10	0.0222371	1.08e-32
IGF2BP3 NRSN1 TAGLN3	3.23e-19	4.82e-08	0.000245297	1.12e-32
IGF2BP3 NRSN1 UNC5A	1.52e-18	4.73e-14	0.0988824	4.76e-29
IGF2BP3 NRSN1 ZNF423	1.43e-16	3.02e-13	0.00878082	5.96e-32
IGF2BP3 OPCML PAK3	5.23e-16	6.29e-12	0.133473	2.59e-15
IGF2BP3 OPCML PDE2A	3.87e-16	8.99e-12	0.00143758	4.01e-37
IGF2BP3 OPCML KCNQ5	2.07e-17	4.29e-11	0.024226	4.8e-27
IGF2BP3 OPCML RIMS2	9.34e-14	7.51e-12	0.269309	6.25e-39
IGF2BP3 OPCML RGS7	3.67e-21	2.9e-10	0.0474353	7.04e-22
IGF2BP3 OPCML TAGLN3	5.46e-15	1.78e-12	6.96e-06	4.29e-23
IGF2BP3 OPCML UNC5A	7.24e-14	1.88e-12	0.241175	1.76e-27
IGF2BP3 OPCML ZNF423	1.24e-14	0.00290117	0.00451755	2.66e-33
IGF2BP3 PAK3 PDE2A	6.04e-17	3.27e-09	0.175733	3.82e-19
IGF2BP3 PAK3 KCNQ5	8.59e-19	5.08e-10	1.32e-08	6.18e-16
IGF2BP3 PAK3 RIMS2	9.91e-19	4.27e-09	0.610068	4.81e-22
IGF2BP3 PAK3 RGS7	5.72e-19	1.61e-13	0.415288	1.34e-08
IGF2BP3 PAK3 TAGLN3	6.2e-14	7.19e-12	0.0234378	2.46e-35
IGF2BP3 PAK3 UNC5A	4.66e-17	5.92e-10	0.00340421	5.32e-29
IGF2BP3 PAK3 ZNF423	1.49e-15	1.13e-13	0.0476828	2.02e-38
IGF2BP3 PDE2A KCNQ5	1.94e-20	8.77e-12	1.68e-05	8.48e-34
IGF2BP3 PDE2A RIMS2	5.2e-19	2.72e-12	0.0264515	6.43e-42
IGF2BP3 PDE2A RGS7	7.26e-12	2.9e-10	4.05e-07	1.4e-29
IGF2BP3 PDE2A TAGLN3	3.57e-19	8.61e-11	7.39e-07	1.32e-29
IGF2BP3 PDE2A UNC5A	1.63e-15	4.14e-08	4.93e-05	1.9e-34
IGF2BP3 PDE2A ZNF423	4.62e-17	9.96e-10	0.0017894	1.36e-35
IGF2BP3 KCNQ5 RIMS2	4.67e-25	1.08e-09	3.87e-05	3.91e-40
IGF2BP3 KCNQ5 RGS7	6.19e-20	1.31e-11	0.000416457	2.42e-19
IGF2BP3 KCNQ5 TAGLN3	1.58e-10	4.88e-14	0.00413483	1.96e-32
IGF2BP3 KCNQ5 UNC5A	3.25e-13	7.95e-10	3.91e-08	3.32e-23
IGF2BP3 KCNQ5 ZNF423	4.3e-09	1.7e-16	0.063399	1.2e-27
IGF2BP3 RIMS2 RGS7	5.12e-15	3.39e-10	2.55e-05	7.43e-33
IGF2BP3 RIMS2 TAGLN3	1.26e-20	6.33e-11	0.000179446	2.02e-31
IGF2BP3 RIMS2 UNC5A	1.29e-20	9.81e-05	7.78e-07	1.37e-26
IGF2BP3 RIMS2 ZNF423	1.39e-18	2.94e-13	0.652622	1.44e-30
IGF2BP3 RGS7 TAGLN3	8.17e-20	1.91e-12	0.026878	4.19e-30
IGF2BP3 RGS7 UNC5A	1e-22	8.23e-14	0.00178076	5.3e-33
IGF2BP3 RGS7 ZNF423	6.17e-18	4.76e-11	0.00746804	2.91e-29
IGF2BP3 TAGLN3 UNC5A	2.36e-14	3.35e-11	0.00212473	7.65e-27
IGF2BP3 TAGLN3 ZNF423	4.43e-15	7.33e-10	0.0724839	1.82e-28
IGF2BP3 UNC5A ZNF423	5.6e-18	6.4e-15	0.000767894	4.44e-29
IGFBP2 IQGAP2 PLK2	7.01e-10	1.3e-11	0.0787084	5.22e-20
IGFBP2 IQGAP2 NFIL3	1.77e-14	7.88e-09	1.08e-12	1.42e-25
IGFBP2 IQGAP2 ELAVL2	9.07e-09	1.2e-11	0.0303259	3.11e-24
IGFBP2 IQGAP2 DOCK3	5.67e-16	4.02e-12	0.057398	8.29e-38
IGFBP2 IQGAP2 FGF13	3.4e-15	1.27e-06	0.0474061	2.85e-25
IGFBP2 IQGAP2 GRM5	5.31e-12	1.2e-11	0.00995668	2.04e-31
IGFBP2 IQGAP2 NRSN1	2.8e-22	1.14e-07	0.0267307	1.32e-34
IGFBP2 IQGAP2 OPCML	1.24e-13	2.5e-06	0.000534959	7.72e-27
IGFBP2 IQGAP2 PAK3	4.12e-19	2.53e-06	0.0157714	9.92e-33
IGFBP2 IQGAP2 PDE2A	2.88e-15	1.67e-06	0.735777	9.18e-42
IGFBP2 IQGAP2 KCNQ5	3.88e-07	1.28e-05	0.0134464	5.04e-38
IGFBP2 IQGAP2 RIMS2	1.61e-12	2.62e-06	0.260917	9.92e-32
IGFBP2 IQGAP2 RGS7	1.16e-17	1.5e-11	0.608285	2.18e-34
IGFBP2 IQGAP2 TAGLN3	8.26e-15	4.5e-10	0.0139709	1.39e-37
IGFBP2 IQGAP2 UNC5A	2.76e-14	1.72e-06	0.000669494	1.91e-20
IGFBP2 IQGAP2 ZNF423	1.9e-17	7e-07	0.0181491	7.64e-45
IGFBP2 PLK2 NFIL3	1.44e-10	6.02e-11	7.01e-09	5.73e-26
IGFBP2 PLK2 ELAVL2	9.44e-08	2.38e-10	0.0209671	4.29e-31
IGFBP2 PLK2 DOCK3	1.4e-06	4.54e-10	0.0350862	4.2e-33
IGFBP2 PLK2 FGF13	1.29e-17	4.91e-10	0.107354	3.93e-29
IGFBP2 PLK2 GRM5	2.21e-06	2.33e-10	0.224011	2.29e-23
IGFBP2 PLK2 NRSN1	8.82e-14	6.83e-16	0.00325691	1.18e-28
IGFBP2 PLK2 OPCML	2.61e-10	2.52e-09	2.87e-06	4.82e-31
IGFBP2 PLK2 PAK3	1.4e-14	2.29e-13	5.49e-08	2.15e-20
IGFBP2 PLK2 PDE2A	3.06e-15	0.000395975	0.0199068	1.91e-37
IGFBP2 PLK2 KCNQ5	1.93e-12	1.27e-14	0.386254	3.43e-25
IGFBP2 PLK2 RIMS2	1e-09	7.71e-12	0.112097	1.72e-24
IGFBP2 PLK2 RGS7	4.03e-13	6.56e-10	0.0200614	2.87e-24
IGFBP2 PLK2 TAGLN3	6.88e-11	2.62e-14	0.0420139	9.3e-37
IGFBP2 PLK2 UNC5A	1.99e-08	0.0411884	0.000871936	1.82e-36
IGFBP2 PLK2 ZNF423	7.39e-15	5.14e-11	0.0984497	7.13e-37
IGFBP2 NFIL3 ELAVL2	1.8e-12	2.52e-13	1.35e-05	4.35e-48
IGFBP2 NFIL3 DOCK3	2.61e-19	1.51e-14	0.0951678	5.65e-35
IGFBP2 NFIL3 FGF13	1.52e-18	1.25e-10	2.76e-08	1.06e-36
IGFBP2 NFIL3 GRM5	4.54e-16	2.53e-12	2.34e-10	2.07e-28
IGFBP2 NFIL3 NRSN1	1.53e-21	3.62e-11	2.5e-05	1.42e-47
IGFBP2 NFIL3 OPCML	1.07e-14	3.5e-13	7.33e-05	1.61e-32
IGFBP2 NFIL3 PAK3	3.77e-22	1e-12	8.93e-14	4.72e-23
IGFBP2 NFIL3 PDE2A	1.35e-15	7.69e-12	2.46e-06	4.92e-43
IGFBP2 NFIL3 KCNQ5	3.53e-12	1.2e-12	0.147758	2.96e-48
IGFBP2 NFIL3 RIMS2	2.28e-13	1.3e-12	6.78e-06	1.94e-32
IGFBP2 NFIL3 RGS7	2.1e-16	8.63e-12	4.17e-05	1.23e-39
IGFBP2 NFIL3 TAGLN3	3.02e-16	1.11e-12	8.35e-07	1.27e-35
IGFBP2 NFIL3 UNC5A	3.31e-16	6.52e-15	9.7e-07	1.03e-43
IGFBP2 NFIL3 ZNF423	1.91e-18	1.53e-13	0.000277741	9.46e-28
IGFBP2 ELAVL2 DOCK3	2.34e-17	1.86e-13	0.282307	4.19e-37
IGFBP2 ELAVL2 FGF13	3.82e-09	6.48e-14	0.45561	1.91e-41
IGFBP2 ELAVL2 GRM5	2.69e-19	6.69e-11	0.00326925	1.74e-30
IGFBP2 ELAVL2 NRSN1	1.81e-14	1.04e-12	1.77e-06	2.44e-31
IGFBP2 ELAVL2 OPCML	3.22e-15	3.34e-14	1.22e-05	6.25e-37
IGFBP2 ELAVL2 PAK3	1.03e-18	1.02e-10	0.00303123	3.33e-25
IGFBP2 ELAVL2 PDE2A	2.65e-15	3.38e-09	0.0898405	9.36e-42
IGFBP2 ELAVL2 KCNQ5	1.34e-10	1.64e-14	0.773272	2.36e-23
IGFBP2 ELAVL2 RIMS2	6.26e-21	3.52e-12	0.0247873	1.57e-32
IGFBP2 ELAVL2 RGS7	2e-11	1.83e-11	0.0855144	2.53e-30
IGFBP2 ELAVL2 TAGLN3	5.3e-13	1.41e-10	0.174354	3.23e-40
IGFBP2 ELAVL2 UNC5A	2.11e-14	8.04e-13	0.000972323	8.78e-38
IGFBP2 ELAVL2 ZNF423	4.33e-19	3.16e-14	0.0394194	5.96e-39
IGFBP2 DOCK3 FGF13	2.2e-20	4.7e-12	0.431445	1.12e-39
IGFBP2 DOCK3 GRM5	1.37e-19	3.57e-12	0.0180979	2.31e-35
IGFBP2 DOCK3 NRSN1	1.75e-21	3.46e-13	0.000708775	1.77e-38
IGFBP2 DOCK3 OPCML	3.81e-13	1.43e-11	0.00139063	1.57e-31
IGFBP2 DOCK3 PAK3	3.96e-23	3.44e-09	0.0105031	2.97e-34
IGFBP2 DOCK3 PDE2A	2.33e-19	2.8e-10	0.00709076	7.96e-29
IGFBP2 DOCK3 KCNQ5	1.04e-16	2.89e-16	0.856366	1.07e-38
IGFBP2 DOCK3 RIMS2	2.64e-21	1.91e-11	0.00856901	2.68e-36
IGFBP2 DOCK3 RGS7	2.74e-06	9.62e-12	0.0169098	1.32e-33
IGFBP2 DOCK3 TAGLN3	1.21e-15	4.68e-11	0.132389	6.15e-21
IGFBP2 DOCK3 UNC5A	1.18e-11	3.14e-12	0.000952627	1.55e-27
IGFBP2 DOCK3 ZNF423	1.81e-23	5e-12	0.333407	1.23e-41
IGFBP2 FGF13 GRM5	2.88e-20	1.29e-12	0.00208493	1.04e-27
IGFBP2 FGF13 NRSN1	2.3e-17	3.47e-13	2.95e-06	1.23e-28
IGFBP2 FGF13 OPCML	1.16e-18	3.19e-11	3.16e-07	1.31e-37
IGFBP2 FGF13 PAK3	4.29e-18	5.77e-12	0.000389925	3.43e-27
IGFBP2 FGF13 PDE2A	7.99e-16	1.31e-08	0.110334	2.59e-42
IGFBP2 FGF13 KCNQ5	6.48e-15	3.26e-14	0.0904676	9.8e-23
IGFBP2 FGF13 RIMS2	8.81e-19	4.46e-11	0.115515	4.53e-28
IGFBP2 FGF13 RGS7	9.92e-17	5.97e-11	0.0088812	1.92e-30
IGFBP2 FGF13 TAGLN3	1.53e-22	3.74e-11	0.380043	6.91e-31
IGFBP2 FGF13 UNC5A	1.98e-16	1.81e-12	0.000396557	6.21e-36
IGFBP2 FGF13 ZNF423	1.25e-24	2.53e-13	0.0111063	9.06e-39
IGFBP2 GRM5 NRSN1	3.2e-19	3.13e-12	4.02e-05	8.1e-35
IGFBP2 GRM5 OPCML	3.23e-08	3.71e-10	1.26e-06	1.14e-33
IGFBP2 GRM5 PAK3	3.07e-19	5.36e-13	0.00434835	4.76e-23
IGFBP2 GRM5 PDE2A	5.8e-18	4.15e-10	0.149917	2.49e-35
IGFBP2 GRM5 KCNQ5	1.1e-17	4.04e-12	0.00916554	4.41e-23
IGFBP2 GRM5 RIMS2	1.61e-23	1.73e-11	0.0571173	2.51e-24
IGFBP2 GRM5 RGS7	4.26e-19	1.66e-11	0.0482025	6.16e-26
IGFBP2 GRM5 TAGLN3	6.26e-16	3.06e-09	0.0188988	5.6e-20
IGFBP2 GRM5 UNC5A	4e-12	4.1e-13	0.00101882	8.05e-46
IGFBP2 GRM5 ZNF423	3.63e-13	4.95e-13	0.00585391	1.6e-42
IGFBP2 NRSN1 OPCML	4.43e-12	1.86e-12	8.03e-05	4.78e-40
IGFBP2 NRSN1 PAK3	7.51e-22	2.84e-12	0.00707259	3.36e-22
IGFBP2 NRSN1 PDE2A	9.16e-17	3.7e-12	0.0347738	1.58e-44
IGFBP2 NRSN1 KCNQ5	6.42e-17	1.67e-12	5.21e-07	9.42e-31
IGFBP2 NRSN1 RIMS2	9.05e-19	5.8e-13	0.0253695	2.14e-41
IGFBP2 NRSN1 RGS7	2.81e-23	1.15e-12	0.0119799	8.89e-38
IGFBP2 NRSN1 TAGLN3	7.39e-20	1.71e-09	9.16e-06	2.05e-37
IGFBP2 NRSN1 UNC5A	2.54e-14	1.58e-13	0.000618917	2.6e-14
IGFBP2 NRSN1 ZNF423	7.2e-17	2.91e-15	4.46e-06	1.25e-39
IGFBP2 OPCML PAK3	3.03e-18	6.02e-11	0.00205735	7.68e-38
IGFBP2 OPCML PDE2A	2.57e-19	4.03e-11	0.000354274	6.8e-34
IGFBP2 OPCML KCNQ5	2.36e-15	7.52e-13	8.45e-06	5.5e-29
IGFBP2 OPCML RIMS2	1.2e-19	9.48e-12	0.00115748	8.65e-15
IGFBP2 OPCML RGS7	7.13e-13	8.57e-12	0.0335772	9.59e-30
IGFBP2 OPCML TAGLN3	7.77e-24	3.08e-10	0.00299604	3.06e-20
IGFBP2 OPCML UNC5A	2.02e-13	2.84e-14	0.000271366	3.57e-28
IGFBP2 OPCML ZNF423	1.52e-16	4.01e-14	0.000138252	1.75e-35
IGFBP2 PAK3 PDE2A	1.11e-16	1.09e-09	0.302582	1.23e-25
IGFBP2 PAK3 KCNQ5	1.05e-20	1.66e-09	0.000402755	7.16e-24
IGFBP2 PAK3 RIMS2	3.44e-17	3.54e-12	0.274404	1.11e-30
IGFBP2 PAK3 RGS7	6.11e-13	3.85e-10	0.0351722	6.71e-32
IGFBP2 PAK3 TAGLN3	1.95e-18	1.67e-10	0.0217039	1.2e-39
IGFBP2 PAK3 UNC5A	4.96e-16	1.25e-13	0.000172897	8.98e-42
IGFBP2 PAK3 ZNF423	8.7e-18	6.08e-15	0.000852231	1e-33
IGFBP2 PDE2A KCNQ5	1.08e-16	3.98e-15	0.0102952	7.63e-43
IGFBP2 PDE2A RIMS2	2.31e-18	1.4e-11	0.321449	2.18e-43
IGFBP2 PDE2A RGS7	4.41e-18	2.73e-10	1.28e-05	2.31e-40
IGFBP2 PDE2A TAGLN3	3.75e-21	5.32e-13	0.0154087	1.17e-38
IGFBP2 PDE2A UNC5A	9.38e-16	9.05e-12	4.79e-05	2.86e-42
IGFBP2 PDE2A ZNF423	2.83e-17	2.72e-15	0.00294589	4.3e-42
IGFBP2 KCNQ5 RIMS2	8.82e-25	2.79e-07	0.056551	3.63e-40
IGFBP2 KCNQ5 RGS7	1.66e-12	1.8e-13	0.384816	8.7e-33
IGFBP2 KCNQ5 TAGLN3	6.12e-12	9.48e-12	0.0963434	4.96e-27
IGFBP2 KCNQ5 UNC5A	1.95e-15	2.14e-13	0.000323024	1.2e-37
IGFBP2 KCNQ5 ZNF423	3.93e-19	1.04e-11	0.039844	3.35e-38
IGFBP2 RIMS2 RGS7	2.49e-26	2.26e-10	0.000939992	2.63e-33
IGFBP2 RIMS2 TAGLN3	1.99e-22	1.21e-09	0.378729	4.64e-26
IGFBP2 RIMS2 UNC5A	7.43e-24	1.84e-12	1.62e-06	4.03e-37
IGFBP2 RIMS2 ZNF423	1.83e-24	1.93e-13	0.00362948	3.37e-45
IGFBP2 RGS7 TAGLN3	1.68e-14	5.54e-11	0.0601904	4.62e-37
IGFBP2 RGS7 UNC5A	3.43e-15	3.42e-12	0.00358268	8.43e-44
IGFBP2 RGS7 ZNF423	1.04e-11	2.11e-12	0.010613	8.77e-37
IGFBP2 TAGLN3 UNC5A	1.44e-16	1.34e-11	1.91e-05	2.36e-30
IGFBP2 TAGLN3 ZNF423	5.59e-14	1.45e-11	0.0126353	5.14e-37
IGFBP2 UNC5A ZNF423	1.11e-20	9.19e-13	0.00102235	6.12e-41
IQGAP2 PLK2 NFIL3	0.304563	0.00617096	5.07e-09	8.37e-08
IQGAP2 PLK2 ELAVL2	0.00318579	0.00891866	0.00306149	4.22e-23
IQGAP2 PLK2 DOCK3	7.01e-08	0.0330748	0.0658404	2.54e-29
IQGAP2 PLK2 FGF13	1.18e-08	0.0926484	0.0291106	5.73e-27
IQGAP2 PLK2 GRM5	0.0308663	0.00367463	0.505008	2.02e-21
IQGAP2 PLK2 NRSN1	1.4e-13	0.00043794	0.017947	4.03e-12
IQGAP2 PLK2 OPCML	0.00014264	0.000112166	0.0656769	4.46e-18
IQGAP2 PLK2 PAK3	3.91e-10	3.2e-06	3.65e-07	2.58e-13
IQGAP2 PLK2 PDE2A	2.32e-05	0.0135437	0.0653311	7.35e-33
IQGAP2 PLK2 KCNQ5	0.26585	1.33e-05	0.0530933	2.35e-20
IQGAP2 PLK2 RIMS2	1.86e-11	6.81e-05	0.206411	1.07e-31
IQGAP2 PLK2 RGS7	4.83e-08	0.00189519	0.100051	2.32e-15
IQGAP2 PLK2 TAGLN3	2.55e-09	0.0301036	0.106294	5.88e-18
IQGAP2 PLK2 UNC5A	0.000446929	0.0028419	1.1e-07	4.49e-28
IQGAP2 PLK2 ZNF423	8.92e-11	0.130612	2.19e-05	1.25e-13
IQGAP2 NFIL3 ELAVL2	0.00604794	0.00526161	5.58e-10	1.01e-23
IQGAP2 NFIL3 DOCK3	2.33e-05	1.96e-06	4.89e-09	1.3e-26
IQGAP2 NFIL3 FGF13	3.02e-08	8.61e-05	2.34e-09	9.14e-25
IQGAP2 NFIL3 GRM5	0.000148144	0.000512835	2.13e-09	4.73e-18
IQGAP2 NFIL3 NRSN1	1.45e-08	3.7e-07	5.53e-12	1.73e-07
IQGAP2 NFIL3 OPCML	0.0012259	0.0341409	4.44e-14	6.77e-13
IQGAP2 NFIL3 PAK3	3.27e-07	4.83e-05	5.63e-09	5.8e-10
IQGAP2 NFIL3 PDE2A	0.223422	0.000187887	0.00238708	1.79e-23
IQGAP2 NFIL3 KCNQ5	0.0527511	2.27e-07	7.72e-07	5.68e-20
IQGAP2 NFIL3 RIMS2	8.16e-06	0.00600992	0.000245701	1.29e-18
IQGAP2 NFIL3 RGS7	2.14e-05	2.25e-08	0.0120767	2.75e-14
IQGAP2 NFIL3 TAGLN3	3.5e-05	0.0121551	1.62e-06	7.16e-12
IQGAP2 NFIL3 UNC5A	3.17e-07	0.000162203	2.2e-09	1.77e-25
IQGAP2 NFIL3 ZNF423	1.39e-10	9.21e-09	2.55e-11	1.11e-27
IQGAP2 ELAVL2 DOCK3	0.00221079	3.38e-05	0.124194	3.83e-24
IQGAP2 ELAVL2 FGF13	1.45e-09	8.48e-05	0.113675	1.44e-09
IQGAP2 ELAVL2 GRM5	2.36e-07	0.000113468	0.199467	2.15e-15
IQGAP2 ELAVL2 NRSN1	5.77e-08	1.26e-07	0.0141511	9.17e-06
IQGAP2 ELAVL2 OPCML	2.58e-06	0.0103559	0.00101045	3.47e-17
IQGAP2 ELAVL2 PAK3	1.66e-08	1.01e-05	0.000210635	3e-09
IQGAP2 ELAVL2 PDE2A	1.46e-12	1.19e-06	0.283923	1.44e-25
IQGAP2 ELAVL2 KCNQ5	2.27e-08	4.72e-09	0.00341221	5.81e-09
IQGAP2 ELAVL2 RIMS2	1.03e-10	2.92e-05	0.241009	1.58e-24
IQGAP2 ELAVL2 RGS7	1.7e-06	2.3e-07	0.00336909	6.97e-10
IQGAP2 ELAVL2 TAGLN3	1.98e-06	0.000813406	0.612196	1.05e-20
IQGAP2 ELAVL2 UNC5A	6.36e-08	4.49e-08	0.0383466	8.78e-20
IQGAP2 ELAVL2 ZNF423	1.97e-06	6.53e-06	0.708155	1.94e-20
IQGAP2 DOCK3 FGF13	9.62e-08	1.02e-05	0.10024	1.34e-18
IQGAP2 DOCK3 GRM5	1.14e-08	9.86e-05	0.73359	3.65e-16
IQGAP2 DOCK3 NRSN1	2.79e-07	7.16e-08	0.000170965	1.78e-20
IQGAP2 DOCK3 OPCML	2.35e-06	1.87e-05	2.26e-08	1.66e-20
IQGAP2 DOCK3 PAK3	4.33e-06	3.98e-05	0.000142033	7.96e-15
IQGAP2 DOCK3 PDE2A	7.97e-08	1.13e-06	0.0684543	5.43e-28
IQGAP2 DOCK3 KCNQ5	7.36e-08	7.05e-08	0.11918	5.41e-28
IQGAP2 DOCK3 RIMS2	8.75e-12	0.00039057	0.0431209	6.87e-21
IQGAP2 DOCK3 RGS7	0.185366	1.82e-07	0.0858556	5.41e-23
IQGAP2 DOCK3 TAGLN3	8.96e-08	2.59e-05	0.00332183	1.29e-09
IQGAP2 DOCK3 UNC5A	0.143453	5.32e-06	1.57e-06	6.14e-28
IQGAP2 DOCK3 ZNF423	3.78e-08	1.23e-06	0.168456	1.55e-23
IQGAP2 FGF13 GRM5	1.98e-13	7.02e-05	0.519227	5.42e-24
IQGAP2 FGF13 NRSN1	9.29e-11	2.03e-06	0.0162058	0.000341581
IQGAP2 FGF13 OPCML	1.81e-09	0.000457515	0.00582206	3.01e-10
IQGAP2 FGF13 PAK3	9.08e-13	0.000193645	0.000101317	7.46e-26
IQGAP2 FGF13 PDE2A	2.28e-08	1.74e-07	0.521618	3.02e-27
IQGAP2 FGF13 KCNQ5	6.66e-11	1.21e-09	0.0222733	2.89e-05
IQGAP2 FGF13 RIMS2	3.61e-16	4.69e-06	0.782149	4.36e-21
IQGAP2 FGF13 RGS7	8.43e-13	3.81e-05	0.147745	1.34e-11
IQGAP2 FGF13 TAGLN3	2.91e-08	0.00154965	0.785022	1.46e-14
IQGAP2 FGF13 UNC5A	4.73e-11	1.47e-06	3.98e-07	4.25e-13
IQGAP2 FGF13 ZNF423	8.18e-12	5.57e-06	0.506723	2.74e-23
IQGAP2 GRM5 NRSN1	1.05e-09	6.99e-06	0.0109914	1.21e-21
IQGAP2 GRM5 OPCML	3.42e-06	0.00264604	0.00210428	9.98e-15
IQGAP2 GRM5 PAK3	9.47e-09	1.77e-06	0.00759127	2.55e-09
IQGAP2 GRM5 PDE2A	1.15e-10	9.49e-08	0.451794	1.84e-23
IQGAP2 GRM5 KCNQ5	1.92e-07	2.6e-09	0.0556804	1.8e-10
IQGAP2 GRM5 RIMS2	3.4e-10	1.61e-06	0.032676	2.45e-17
IQGAP2 GRM5 RGS7	1.62e-06	2.87e-05	0.0109875	1.11e-08
IQGAP2 GRM5 TAGLN3	3.38e-06	0.00120506	0.835374	5.27e-15
IQGAP2 GRM5 UNC5A	4.12e-07	3.67e-06	8.06e-08	4.6e-29
IQGAP2 GRM5 ZNF423	1.86e-07	2.82e-06	0.177921	2.29e-24
IQGAP2 NRSN1 OPCML	7.82e-07	1.45e-09	0.636825	1.78e-18
IQGAP2 NRSN1 PAK3	2.59e-06	1.14e-05	0.729588	8.61e-20
IQGAP2 NRSN1 PDE2A	1.24e-10	6.92e-06	0.100356	3.24e-29
IQGAP2 NRSN1 KCNQ5	4.16e-09	7.5e-07	0.0277755	5.31e-13
IQGAP2 NRSN1 RIMS2	2.72e-09	5.13e-07	0.00220886	1.29e-19
IQGAP2 NRSN1 RGS7	8.61e-08	4.5e-06	0.793531	0.00188702
IQGAP2 NRSN1 TAGLN3	8.41e-10	2.71e-06	0.0304631	1.73e-16
IQGAP2 NRSN1 UNC5A	2.48e-08	4.69e-08	0.311572	1.2e-20
IQGAP2 NRSN1 ZNF423	2.89e-07	6.17e-08	0.0354849	9.17e-26
IQGAP2 OPCML PAK3	1.18e-07	4.95e-06	0.0542687	1.37e-16
IQGAP2 OPCML PDE2A	4e-10	4.08e-06	0.00724296	1.05e-24
IQGAP2 OPCML KCNQ5	5.95e-06	0.00010223	0.000340833	5.34e-22
IQGAP2 OPCML RIMS2	1.24e-06	0.000144957	0.0476822	5.96e-18
IQGAP2 OPCML RGS7	2.45e-05	3.09e-09	0.0662217	6.57e-17
IQGAP2 OPCML TAGLN3	1.71e-05	3.63e-06	0.0170408	4.04e-08
IQGAP2 OPCML UNC5A	1.31e-06	8.39e-07	0.232359	1.11e-16
IQGAP2 OPCML ZNF423	3.01e-11	0.000125181	0.0328908	3.48e-19
IQGAP2 PAK3 PDE2A	5.92e-09	1.09e-06	0.388644	2.72e-28
IQGAP2 PAK3 KCNQ5	1.03e-11	0.000327799	1.76e-06	7.73e-25
IQGAP2 PAK3 RIMS2	1.08e-10	0.000325429	0.0092211	8.41e-14
IQGAP2 PAK3 RGS7	8.45e-07	2.33e-06	0.695406	8.82e-08
IQGAP2 PAK3 TAGLN3	5e-07	0.000132615	0.664172	2.08e-08
IQGAP2 PAK3 UNC5A	1.96e-07	2.09e-06	0.892572	9.09e-22
IQGAP2 PAK3 ZNF423	2.59e-07	9.49e-06	0.145192	7.52e-22
IQGAP2 PDE2A KCNQ5	1.68e-10	3.53e-08	0.00715197	2.14e-30
IQGAP2 PDE2A RIMS2	4.28e-14	0.000227727	0.0100368	2.31e-19
IQGAP2 PDE2A RGS7	1.17e-11	3.18e-06	0.000825276	7.83e-17
IQGAP2 PDE2A TAGLN3	3.32e-06	0.000132733	0.24364	8.19e-19
IQGAP2 PDE2A UNC5A	2.69e-10	3.85e-07	0.0373044	7.33e-29
IQGAP2 PDE2A ZNF423	8.55e-06	0.000226298	0.0173042	5.04e-27
IQGAP2 KCNQ5 RIMS2	4.42e-14	1.01e-05	0.434012	4.85e-26
IQGAP2 KCNQ5 RGS7	7.83e-09	3.83e-08	0.0083189	1.04e-07
IQGAP2 KCNQ5 TAGLN3	1.98e-07	0.000126411	0.00700513	1.14e-17
IQGAP2 KCNQ5 UNC5A	6.42e-07	1.34e-07	1.56e-08	1.37e-16
IQGAP2 KCNQ5 ZNF423	1.55e-09	5.84e-10	0.00510249	1.04e-18
IQGAP2 RIMS2 RGS7	9.28e-10	8.2e-07	0.0172394	7.72e-18
IQGAP2 RIMS2 TAGLN3	0.000316187	0.00439603	0.423044	5.42e-06
IQGAP2 RIMS2 UNC5A	1.54e-11	2.68e-05	0.00631241	2.14e-18
IQGAP2 RIMS2 ZNF423	9.37e-06	0.000886536	0.835196	4.08e-14
IQGAP2 RGS7 TAGLN3	5.03e-06	2.91e-07	0.528955	1.08e-17
IQGAP2 RGS7 UNC5A	4.65e-06	5.27e-07	0.239236	9.42e-24
IQGAP2 RGS7 ZNF423	1.52e-06	8.97e-05	0.0101568	9.32e-19
IQGAP2 TAGLN3 UNC5A	5.9e-06	0.0139122	2.35e-07	4.92e-27
IQGAP2 TAGLN3 ZNF423	5.14e-09	0.000262186	0.540566	5.03e-11
IQGAP2 UNC5A ZNF423	3.82e-08	1.21e-07	7.75e-06	1.64e-21
PLK2 NFIL3 ELAVL2	0.000144734	0.00113827	1.16e-06	3e-28
PLK2 NFIL3 DOCK3	3.93e-09	2.52e-10	2.18e-12	4.44e-29
PLK2 NFIL3 FGF13	9.6e-11	7.14e-05	1.73e-07	1.52e-26
PLK2 NFIL3 GRM5	5.6e-06	0.0101368	1.16e-06	1.24e-11
PLK2 NFIL3 NRSN1	8.94e-11	4.53e-12	6.24e-12	1.31e-13
PLK2 NFIL3 OPCML	0.000310091	1.75e-07	1.04e-05	6.15e-12
PLK2 NFIL3 PAK3	5.06e-10	8.09e-11	1.46e-07	3.01e-11
PLK2 NFIL3 PDE2A	5.57e-10	1.37e-07	6.35e-05	2.56e-36
PLK2 NFIL3 KCNQ5	0.0626769	5.06e-07	0.727721	7.59e-23
PLK2 NFIL3 RIMS2	2.59e-09	6.56e-06	3.58e-07	1.44e-17
PLK2 NFIL3 RGS7	6.8e-05	1.91e-09	2.92e-09	3.34e-25
PLK2 NFIL3 TAGLN3	1.05e-10	6.74e-05	4.27e-08	7.83e-17
PLK2 NFIL3 UNC5A	0.000122025	0.000112777	2.15e-11	1.33e-13
PLK2 NFIL3 ZNF423	3.67e-13	0.0100137	2.02e-12	3.46e-13
PLK2 ELAVL2 DOCK3	1.28e-06	0.00718369	0.238772	3.15e-29
PLK2 ELAVL2 FGF13	5.5e-09	3.78e-06	0.45766	7.96e-20
PLK2 ELAVL2 GRM5	4.27e-11	0.14558	0.0111424	1.01e-10
PLK2 ELAVL2 NRSN1	8.97e-13	0.00153721	0.000162756	1.04e-23
PLK2 ELAVL2 OPCML	2.56e-08	7.25e-07	1.26e-05	0.0155262
PLK2 ELAVL2 PAK3	1.75e-11	9.17e-06	6.5e-07	2.73e-25
PLK2 ELAVL2 PDE2A	6.19e-11	0.130085	0.0242754	9.18e-20
PLK2 ELAVL2 KCNQ5	8.24e-07	0.0524965	0.349799	1.96e-08
PLK2 ELAVL2 RIMS2	5.44e-11	0.00721963	0.0460885	5.08e-25
PLK2 ELAVL2 RGS7	2.98e-07	0.0174679	0.493235	3.84e-06
PLK2 ELAVL2 TAGLN3	2.9e-08	0.0107561	0.0685994	1.82e-24
PLK2 ELAVL2 UNC5A	1.08e-08	0.000859937	1.11e-07	6.78e-15
PLK2 ELAVL2 ZNF423	3.19e-09	0.0103772	6.51e-05	2.96e-17
PLK2 DOCK3 FGF13	1.22e-12	0.00560253	0.767148	8.74e-37
PLK2 DOCK3 GRM5	1.55e-06	0.4278	0.348928	8.1e-27
PLK2 DOCK3 NRSN1	7.15e-11	1.6e-05	0.0160646	9.19e-25
PLK2 DOCK3 OPCML	1.85e-07	2.3e-08	0.0266153	5.34e-29
PLK2 DOCK3 PAK3	1.32e-10	4.01e-07	0.0973307	7.76e-28
PLK2 DOCK3 PDE2A	7.58e-07	1.11e-08	0.221373	8.16e-17
PLK2 DOCK3 KCNQ5	4.77e-09	0.0163264	0.86021	2.55e-23
PLK2 DOCK3 RIMS2	6.37e-09	0.000707441	0.00221724	5.99e-30
PLK2 DOCK3 RGS7	0.726767	0.000167797	0.401531	7.26e-15
PLK2 DOCK3 TAGLN3	4.2e-06	8.07e-07	0.433949	1.35e-13
PLK2 DOCK3 UNC5A	1.15e-06	0.00611806	6.83e-06	4.62e-29
PLK2 DOCK3 ZNF423	3.01e-11	0.00421314	0.556932	2.15e-21
PLK2 FGF13 GRM5	1.11e-11	0.00020511	0.594853	6.8e-22
PLK2 FGF13 NRSN1	2.12e-13	5.81e-08	3.91e-10	1.33e-20
PLK2 FGF13 OPCML	9.95e-14	0.000102383	7.35e-07	1.66e-39
PLK2 FGF13 PAK3	4.94e-17	0.000186876	2.62e-05	2.63e-16
PLK2 FGF13 PDE2A	1.33e-09	6.53e-08	0.180703	5.41e-23
PLK2 FGF13 KCNQ5	1.23e-12	0.196776	0.431156	9.85e-05
PLK2 FGF13 RIMS2	7.6e-17	5.41e-05	0.0301559	1.35e-29
PLK2 FGF13 RGS7	1.96e-11	1.11e-08	0.100327	1.04e-05
PLK2 FGF13 TAGLN3	1.63e-12	0.233013	0.207327	1.68e-09
PLK2 FGF13 UNC5A	1.52e-10	0.00017484	0.000427987	6.92e-37
PLK2 FGF13 ZNF423	3.71e-13	0.235124	4.75e-05	1.33e-25
PLK2 GRM5 NRSN1	3.43e-09	3.6e-09	0.000762431	1.04e-10
PLK2 GRM5 OPCML	2.15e-05	0.484543	0.00102549	9.52e-26
PLK2 GRM5 PAK3	8.53e-11	0.204702	3.27e-06	8.16e-23
PLK2 GRM5 PDE2A	3.67e-11	2e-10	0.614148	5.44e-14
PLK2 GRM5 KCNQ5	9.63e-10	0.00257508	0.111523	2.19e-10
PLK2 GRM5 RIMS2	9.32e-14	0.00548635	0.00944148	2.25e-24
PLK2 GRM5 RGS7	1.05e-06	0.0831344	0.273641	8.17e-09
PLK2 GRM5 TAGLN3	2.52e-09	4.16e-05	0.0681007	1.99e-12
PLK2 GRM5 UNC5A	5.2e-08	2.89e-07	1.37e-08	8.02e-19
PLK2 GRM5 ZNF423	7.65e-09	0.00665343	0.0528866	1.04e-29
PLK2 NRSN1 OPCML	2.27e-10	2.24e-06	0.0224873	4.74e-16
PLK2 NRSN1 PAK3	3.33e-12	2.78e-07	9.08e-07	1.17e-12
PLK2 NRSN1 PDE2A	1.32e-07	3.99e-10	5.38e-10	5.76e-25
PLK2 NRSN1 KCNQ5	9.85e-06	2.11e-06	7.72e-05	1.12e-05
PLK2 NRSN1 RIMS2	1.53e-22	2.41e-10	2.74e-05	3.76e-14
PLK2 NRSN1 RGS7	5.48e-05	1.69e-05	3.07e-07	1.83e-20
PLK2 NRSN1 TAGLN3	3.54e-11	2.18e-10	0.000423844	3.62e-12
PLK2 NRSN1 UNC5A	7.16e-09	6.2e-07	0.00518091	1.83e-19
PLK2 NRSN1 ZNF423	3.14e-11	6.22e-05	0.00018063	1.03e-08
PLK2 OPCML PAK3	1.42e-08	3.38e-08	0.00115263	9.39e-24
PLK2 OPCML PDE2A	2.41e-12	3.06e-05	5.2e-05	8.33e-31
PLK2 OPCML KCNQ5	0.00310445	0.000757389	0.0355092	2.71e-18
PLK2 OPCML RIMS2	7.27e-21	0.0499756	0.0311453	1.29e-20
PLK2 OPCML RGS7	2.4e-08	1.23e-10	2.91e-08	1.06e-16
PLK2 OPCML TAGLN3	3.32e-06	1.89e-06	0.00283882	1.41e-05
PLK2 OPCML UNC5A	6.91e-10	0.00416111	5.08e-07	5.87e-32
PLK2 OPCML ZNF423	4.52e-06	0.000108139	0.00465743	3.15e-19
PLK2 PAK3 PDE2A	0.000276153	0.0693729	0.00038823	2.32e-14
PLK2 PAK3 KCNQ5	5.08e-12	0.00026562	0.0363351	4.87e-31
PLK2 PAK3 RIMS2	6.52e-12	2.35e-06	0.000508257	7.29e-25
PLK2 PAK3 RGS7	1.28e-10	2.65e-08	4.72e-07	7.01e-07
PLK2 PAK3 TAGLN3	5.85e-05	9.3e-08	0.000546073	7.57e-13
PLK2 PAK3 UNC5A	1.9e-11	2.48e-05	4.03e-09	6.31e-16
PLK2 PAK3 ZNF423	2.48e-07	2.75e-08	0.000149453	1.85e-24
PLK2 PDE2A KCNQ5	1.13e-08	0.013067	0.207423	1.47e-19
PLK2 PDE2A RIMS2	4e-11	0.0391958	0.315517	2.97e-22
PLK2 PDE2A RGS7	7.03e-10	8.32e-08	0.348668	5.46e-17
PLK2 PDE2A TAGLN3	4.52e-06	5.59e-06	0.0373621	3.29e-17
PLK2 PDE2A UNC5A	1.08e-05	1.77e-07	1.27e-06	7.31e-29
PLK2 PDE2A ZNF423	1.01e-09	3.45e-06	0.000177443	9.23e-22
PLK2 KCNQ5 RIMS2	3.7e-05	0.000299832	0.00164429	5.4e-31
PLK2 KCNQ5 RGS7	5.55e-06	2.27e-06	0.0224011	7.41e-06
PLK2 KCNQ5 TAGLN3	5.72e-09	0.00707238	0.318522	6.31e-20
PLK2 KCNQ5 UNC5A	1e-12	0.0157444	1.57e-08	1.48e-22
PLK2 KCNQ5 ZNF423	1.26e-09	0.00477085	4.04e-06	6.62e-14
PLK2 RIMS2 RGS7	6.49e-20	1.06e-08	0.00167413	3.03e-22
PLK2 RIMS2 TAGLN3	9.1e-17	1e-05	0.742823	4.77e-22
PLK2 RIMS2 UNC5A	6.15e-16	0.00044438	0.00190725	2.85e-30
PLK2 RIMS2 ZNF423	4.12e-12	0.00137055	0.434833	1.45e-16
PLK2 RGS7 TAGLN3	2.03e-08	5.14e-09	0.0127275	0.0619414
PLK2 RGS7 UNC5A	2.1e-09	9.98e-06	5.68e-05	1.03e-14
PLK2 RGS7 ZNF423	2.76e-06	0.000186279	0.00218775	2.24e-15
PLK2 TAGLN3 UNC5A	5.06e-09	7.66e-07	8.71e-07	1.28e-28
PLK2 TAGLN3 ZNF423	8.99e-08	7.78e-05	0.00867592	1.66e-11
PLK2 UNC5A ZNF423	3.87e-07	5.53e-06	6.62e-06	1.28e-21
NFIL3 ELAVL2 DOCK3	1.34e-08	7.64e-11	1.83e-08	1.55e-21
NFIL3 ELAVL2 FGF13	5.72e-11	1.02e-06	5.42e-11	6.12e-27
NFIL3 ELAVL2 GRM5	2.01e-06	0.000195539	5.25e-13	8.13e-14
NFIL3 ELAVL2 NRSN1	1.68e-07	2.64e-06	1.5e-15	1.23e-21
NFIL3 ELAVL2 OPCML	4.73e-05	3.57e-05	4.12e-07	2.14e-11
NFIL3 ELAVL2 PAK3	2.78e-11	2.55e-06	1.68e-12	3.27e-16
NFIL3 ELAVL2 PDE2A	1.48e-11	0.000144467	6e-11	1.88e-21
NFIL3 ELAVL2 KCNQ5	1.26e-05	1.03e-05	4.32e-05	9.61e-10
NFIL3 ELAVL2 RIMS2	1.65e-10	4.27e-08	5.53e-11	2.68e-23
NFIL3 ELAVL2 RGS7	3.14e-06	2.05e-06	2.38e-11	1.32e-05
NFIL3 ELAVL2 TAGLN3	1.39e-10	0.0296942	7.28e-06	2.63e-18
NFIL3 ELAVL2 UNC5A	4.86e-06	0.000128935	2.38e-10	2.13e-17
NFIL3 ELAVL2 ZNF423	1.92e-09	4.34e-06	1.51e-05	6.94e-19
NFIL3 DOCK3 FGF13	5.83e-08	6.33e-07	2.24e-11	3.19e-30
NFIL3 DOCK3 GRM5	5.76e-09	0.000275557	5.39e-15	9.49e-13
NFIL3 DOCK3 NRSN1	7.56e-12	1.97e-09	5.36e-10	2.5e-19
NFIL3 DOCK3 OPCML	0.00411803	3.85e-06	0.00104023	9.47e-18
NFIL3 DOCK3 PAK3	2.73e-09	2.36e-07	5.12e-11	7.37e-21
NFIL3 DOCK3 PDE2A	2.81e-07	2.03e-08	4.25e-11	1.92e-24
NFIL3 DOCK3 KCNQ5	1.35e-09	0.0688394	0.297946	3.76e-19
NFIL3 DOCK3 RIMS2	5.48e-16	1.48e-09	2.27e-06	4.59e-17
NFIL3 DOCK3 RGS7	7.27e-05	1.35e-05	5.69e-11	4.01e-13
NFIL3 DOCK3 TAGLN3	2.37e-08	0.00116595	1.4e-08	1.78e-16
NFIL3 DOCK3 UNC5A	3.93e-05	8.81e-08	1.87e-10	2.61e-31
NFIL3 DOCK3 ZNF423	9.4e-08	7.04e-06	0.00146161	1.04e-13
NFIL3 FGF13 GRM5	2.63e-15	0.000326343	1.36e-12	2.13e-24
NFIL3 FGF13 NRSN1	2.78e-11	7.46e-06	1.27e-15	3.26e-16
NFIL3 FGF13 OPCML	1.7e-10	1.01e-06	4.11e-09	6.94e-23
NFIL3 FGF13 PAK3	2.05e-12	0.00516426	5.92e-12	2.86e-19
NFIL3 FGF13 PDE2A	2.63e-11	2.99e-09	8.46e-12	5.5e-24
NFIL3 FGF13 KCNQ5	1.15e-11	2.48e-09	0.00011738	0.000775956
NFIL3 FGF13 RIMS2	8.83e-15	6.79e-06	3.14e-10	1.24e-30
NFIL3 FGF13 RGS7	1.18e-13	1.62e-06	0.000200034	1.8e-07
NFIL3 FGF13 TAGLN3	3.19e-13	0.000240712	2.82e-06	3.12e-20
NFIL3 FGF13 UNC5A	7.9e-13	1.71e-08	3.03e-08	1.57e-10
NFIL3 FGF13 ZNF423	5.17e-14	2.8e-06	5.21e-06	1.19e-23
NFIL3 GRM5 NRSN1	5.72e-10	1.65e-06	9.54e-15	2.15e-15
NFIL3 GRM5 OPCML	0.000191637	0.000203841	1.64e-15	7.73e-15
NFIL3 GRM5 PAK3	9.48e-11	2.72e-06	2.05e-05	3.56e-07
NFIL3 GRM5 PDE2A	4.35e-08	5.71e-05	1.14e-05	5.27e-21
NFIL3 GRM5 KCNQ5	6.6e-06	4.14e-06	0.000497134	8.11e-09
NFIL3 GRM5 RIMS2	1.13e-14	2.69e-07	2.98e-09	1.63e-15
NFIL3 GRM5 RGS7	6.31e-05	1.83e-05	7.19e-08	9.26e-07
NFIL3 GRM5 TAGLN3	1.34e-11	0.027585	6.44e-12	2.75e-12
NFIL3 GRM5 UNC5A	1.17e-09	5.53e-06	3.22e-08	1.34e-15
NFIL3 GRM5 ZNF423	1.54e-07	9.54e-07	0.000721158	2.52e-15
NFIL3 NRSN1 OPCML	7.77e-06	3.46e-09	3.36e-14	2.54e-19
NFIL3 NRSN1 PAK3	5.94e-09	1.81e-06	4.68e-05	1.41e-12
NFIL3 NRSN1 PDE2A	1.21e-14	2.45e-10	1.33e-09	3.37e-25
NFIL3 NRSN1 KCNQ5	7.46e-16	0.000256318	1.46e-11	2.68e-13
NFIL3 NRSN1 RIMS2	9.91e-15	6.68e-10	0.00582845	4.55e-15
NFIL3 NRSN1 RGS7	6.91e-10	2.2e-06	0.00396084	4.06e-14
NFIL3 NRSN1 TAGLN3	3.61e-14	1.22e-08	0.00117893	3.53e-11
NFIL3 NRSN1 UNC5A	4.12e-09	3.81e-07	1.84e-14	1.39e-31
NFIL3 NRSN1 ZNF423	3.19e-12	2.47e-05	2.93e-05	3.6e-17
NFIL3 OPCML PAK3	1.13e-08	3.15e-07	3.15e-09	1.1e-10
NFIL3 OPCML PDE2A	8.68e-10	1.5e-06	5.08e-06	8.43e-28
NFIL3 OPCML KCNQ5	7.49e-05	2.41e-05	1.87e-15	2.99e-06
NFIL3 OPCML RIMS2	7.56e-14	2.03e-06	2.83e-07	4.29e-23
NFIL3 OPCML RGS7	6.15e-05	2.32e-06	1.25e-14	1.23e-14
NFIL3 OPCML TAGLN3	2.05e-07	2.01e-06	0.00289148	5.81e-12
NFIL3 OPCML UNC5A	1.1e-05	0.00915523	1.28e-13	1.05e-27
NFIL3 OPCML ZNF423	1.68e-08	1.4e-05	4.61e-07	3.18e-12
NFIL3 PAK3 PDE2A	3.46e-11	3.29e-08	4.03e-10	2.55e-09
NFIL3 PAK3 KCNQ5	3.57e-08	0.424413	6.11e-11	9.82e-14
NFIL3 PAK3 RIMS2	7.96e-14	6.18e-09	0.00242611	3.02e-13
NFIL3 PAK3 RGS7	7.97e-13	0.00136769	6.02e-08	2.52e-05
NFIL3 PAK3 TAGLN3	8.08e-14	6.66e-06	0.00191434	5.95e-14
NFIL3 PAK3 UNC5A	9.07e-09	4.29e-06	1.7e-10	3.67e-14
NFIL3 PAK3 ZNF423	7.55e-12	6.15e-06	5.86e-06	4.28e-19
NFIL3 PDE2A KCNQ5	9.14e-15	1.42e-09	4.47e-08	8.28e-24
NFIL3 PDE2A RIMS2	2.26e-15	9.83e-08	0.105286	9.11e-21
NFIL3 PDE2A RGS7	9.73e-07	9.32e-07	2.44e-09	9.01e-16
NFIL3 PDE2A TAGLN3	7.28e-13	6.37e-05	0.00453083	4.26e-19
NFIL3 PDE2A UNC5A	1.41e-07	5.93e-10	1.06e-06	2.38e-26
NFIL3 PDE2A ZNF423	2.09e-10	0.00127714	3.5e-10	5.26e-17
NFIL3 KCNQ5 RIMS2	1.33e-14	3.74e-07	5.04e-07	8.91e-25
NFIL3 KCNQ5 RGS7	6.53e-08	1.46e-07	6.63e-09	2.81e-10
NFIL3 KCNQ5 TAGLN3	1.43e-09	2.64e-05	5.49e-08	1.24e-11
NFIL3 KCNQ5 UNC5A	5.94e-09	9.16e-07	2.22e-10	2.56e-09
NFIL3 KCNQ5 ZNF423	7.08e-08	2.87e-07	0.0190622	2.26e-15
NFIL3 RIMS2 RGS7	3.41e-13	5.72e-07	0.0363486	1.7e-14
NFIL3 RIMS2 TAGLN3	2e-10	2.07e-05	1.11e-06	2.05e-13
NFIL3 RIMS2 UNC5A	2.97e-12	9.09e-09	3.9e-08	2.61e-20
NFIL3 RIMS2 ZNF423	4.22e-08	5.78e-07	1.45e-11	4.1e-23
NFIL3 RGS7 TAGLN3	1.28e-05	1.17e-06	0.0191389	4.51e-10
NFIL3 RGS7 UNC5A	6.64e-07	8.23e-08	8.61e-07	2.02e-18
NFIL3 RGS7 ZNF423	1.13e-08	6.81e-07	6.86e-07	7e-13
NFIL3 TAGLN3 UNC5A	7.07e-09	0.000100723	5.23e-05	9.97e-11
NFIL3 TAGLN3 ZNF423	2.52e-06	8.22e-05	1.94e-11	1.21e-19
NFIL3 UNC5A ZNF423	4.29e-10	1.1e-05	1.62e-08	4.24e-29
ELAVL2 DOCK3 FGF13	0.000318241	0.0111784	0.578205	2.3e-13
ELAVL2 DOCK3 GRM5	0.083122	0.000547873	2.71e-05	1.38e-08
ELAVL2 DOCK3 NRSN1	0.0188527	1.99e-07	8.1e-06	0.529348
ELAVL2 DOCK3 OPCML	0.142502	0.0319038	3.53e-07	1.51e-11
ELAVL2 DOCK3 PAK3	0.384672	0.0243131	0.0216856	1.53e-08
ELAVL2 DOCK3 PDE2A	0.0713324	0.000553576	0.0218856	0.0125376
ELAVL2 DOCK3 KCNQ5	0.215545	0.0151252	0.0876885	0.608593
ELAVL2 DOCK3 RIMS2	0.0759131	0.191203	0.401824	3.92e-14
ELAVL2 DOCK3 RGS7	0.0239567	0.0189796	0.0058807	0.561885
ELAVL2 DOCK3 TAGLN3	0.0452505	0.00635736	0.0247226	1.58e-22
ELAVL2 DOCK3 UNC5A	0.00202283	0.000392347	6.37e-06	6.36e-15
ELAVL2 DOCK3 ZNF423	0.122259	0.0649981	0.122996	5.13e-05
ELAVL2 FGF13 GRM5	1.77e-05	0.00013692	0.0160657	0.0176514
ELAVL2 FGF13 NRSN1	0.0242335	1.71e-06	1.39e-06	0.0701606
ELAVL2 FGF13 OPCML	0.000111397	0.0199206	1.43e-13	5.89e-10
ELAVL2 FGF13 PAK3	0.0208644	0.0389074	0.00105084	3.03e-07
ELAVL2 FGF13 PDE2A	0.161345	0.000708801	0.0758553	4.8e-07
ELAVL2 FGF13 KCNQ5	5.26e-05	0.367005	0.0554182	0.000960288
ELAVL2 FGF13 RIMS2	0.088907	0.169371	0.101304	9.25e-08
ELAVL2 FGF13 RGS7	0.00598464	0.144914	0.000359264	5.49e-12
ELAVL2 FGF13 TAGLN3	2.56e-07	0.000980901	0.480807	3.34e-21
ELAVL2 FGF13 UNC5A	0.00908052	0.00655417	2.12e-06	2.92e-08
ELAVL2 FGF13 ZNF423	0.0352112	0.731942	1.31e-05	1.75e-07
ELAVL2 GRM5 NRSN1	0.00143984	3.49e-05	0.0169554	0.620725
ELAVL2 GRM5 OPCML	0.0195776	0.0129063	0.000126174	5.85e-05
ELAVL2 GRM5 PAK3	0.00305815	0.0271319	0.004891	2.61e-06
ELAVL2 GRM5 PDE2A	0.702579	8.13e-05	0.00926222	0.00431507
ELAVL2 GRM5 KCNQ5	0.0922368	0.00759991	0.652497	0.00119572
ELAVL2 GRM5 RIMS2	5.05e-05	0.0720489	9.91e-05	0.00685464
ELAVL2 GRM5 RGS7	0.00573004	2.43e-05	0.00449754	0.00257789
ELAVL2 GRM5 TAGLN3	0.0154838	0.00841001	0.546732	1.7e-07
ELAVL2 GRM5 UNC5A	1.63e-05	0.00755396	3.01e-05	0.0526547
ELAVL2 GRM5 ZNF423	0.814683	0.181115	0.190597	6.14e-06
ELAVL2 NRSN1 OPCML	0.0942057	0.00319251	0.00336052	1.02e-05
ELAVL2 NRSN1 PAK3	0.0791382	0.000881664	5.01e-05	0.355366
ELAVL2 NRSN1 PDE2A	0.400736	0.000739937	0.00037199	1.6e-08
ELAVL2 NRSN1 KCNQ5	0.8273	9.17e-06	0.0240355	0.893825
ELAVL2 NRSN1 RIMS2	0.879802	1.87e-06	7.85e-05	1.26e-17
ELAVL2 NRSN1 RGS7	0.998318	0.00116366	0.00125456	2.98e-14
ELAVL2 NRSN1 TAGLN3	0.00179644	4.68e-06	0.00369919	4.71e-10
ELAVL2 NRSN1 UNC5A	0.753601	6.63e-06	0.000120372	4.08e-07
ELAVL2 NRSN1 ZNF423	0.000708072	0.000663243	0.0029241	9.01e-10
ELAVL2 OPCML PAK3	0.0351711	0.000506431	0.018888	4.32e-09
ELAVL2 OPCML PDE2A	0.570878	0.000664534	4.72e-05	9.43e-10
ELAVL2 OPCML KCNQ5	0.0144891	0.0220328	2.07e-06	0.00163846
ELAVL2 OPCML RIMS2	0.0183598	0.000262746	0.00651574	2.59e-14
ELAVL2 OPCML RGS7	0.00100326	0.00146999	1.13e-06	7.81e-08
ELAVL2 OPCML TAGLN3	0.140989	3.7e-06	0.00045748	9.59e-07
ELAVL2 OPCML UNC5A	0.0695947	0.000221051	5.92e-06	7.65e-09
ELAVL2 OPCML ZNF423	0.0303965	0.103577	0.00121688	3.58e-13
ELAVL2 PAK3 PDE2A	0.187398	0.000667204	6.48e-05	5.02e-06
ELAVL2 PAK3 KCNQ5	0.0362312	0.556365	5.67e-07	7.03e-05
ELAVL2 PAK3 RIMS2	0.675086	0.0116722	0.403002	4.11e-14
ELAVL2 PAK3 RGS7	0.18739	0.00497902	0.000237426	0.000828046
ELAVL2 PAK3 TAGLN3	3.79e-05	8.38e-06	0.412341	0.00197422
ELAVL2 PAK3 UNC5A	0.673843	0.0580417	6.56e-08	4.66e-07
ELAVL2 PAK3 ZNF423	0.0346314	0.0151603	0.14405	2.45e-10
ELAVL2 PDE2A KCNQ5	0.135072	0.0315946	0.0317953	0.00252458
ELAVL2 PDE2A RIMS2	0.00889988	1.15e-07	0.058117	4.58e-14
ELAVL2 PDE2A RGS7	0.386582	0.010976	1.59e-05	0.0264449
ELAVL2 PDE2A TAGLN3	0.0585076	0.000120898	0.00627056	4.39e-12
ELAVL2 PDE2A UNC5A	0.0643315	0.00375263	7.23e-07	9.83e-09
ELAVL2 PDE2A ZNF423	0.168852	0.172029	0.00436363	6.04e-09
ELAVL2 KCNQ5 RIMS2	0.0492505	0.597282	0.013065	0.32517
ELAVL2 KCNQ5 RGS7	0.0806579	0.0142842	0.000709093	8.54e-06
ELAVL2 KCNQ5 TAGLN3	0.0167227	0.627639	0.000212266	2.1e-09
ELAVL2 KCNQ5 UNC5A	0.0401709	0.359984	4.61e-09	0.0306232
ELAVL2 KCNQ5 ZNF423	0.93507	0.0967587	0.00158687	6.04e-07
ELAVL2 RIMS2 RGS7	0.379585	1.15e-05	0.000690022	0.0529704
ELAVL2 RIMS2 TAGLN3	0.0256344	6e-06	0.739447	8.65e-25
ELAVL2 RIMS2 UNC5A	0.260656	0.0118389	6.91e-11	6.18e-08
ELAVL2 RIMS2 ZNF423	1.77e-09	0.097082	0.114895	1.84e-13
ELAVL2 RGS7 TAGLN3	0.000833657	0.000815096	0.266172	0.158006
ELAVL2 RGS7 UNC5A	0.339039	0.0603355	5.17e-06	0.0177063
ELAVL2 RGS7 ZNF423	0.0193606	0.024276	0.609212	5.46e-13
ELAVL2 TAGLN3 UNC5A	0.00343635	0.00381851	4.67e-05	5.96e-05
ELAVL2 TAGLN3 ZNF423	0.349096	0.293434	0.0245148	3.44e-15
ELAVL2 UNC5A ZNF423	0.002535	0.0357513	0.000268287	7.31e-10
DOCK3 FGF13 GRM5	0.00782645	0.000987936	0.0319038	1.71e-10
DOCK3 FGF13 NRSN1	0.00126944	5.25e-05	2.28e-07	0.373542
DOCK3 FGF13 OPCML	7.69e-07	0.389717	2.16e-06	5.99e-06
DOCK3 FGF13 PAK3	0.000267654	0.0159387	7.27e-05	5.98e-13
DOCK3 FGF13 PDE2A	0.000654592	0.00371667	0.5664	0.231158
DOCK3 FGF13 KCNQ5	0.00168063	0.302024	0.977975	2.21e-08
DOCK3 FGF13 RIMS2	0.000824906	0.000456196	0.228167	9.41e-15
DOCK3 FGF13 RGS7	2.72e-07	0.089089	0.000700078	3.63e-05
DOCK3 FGF13 TAGLN3	8.69e-06	0.216606	0.114171	2.64e-10
DOCK3 FGF13 UNC5A	0.0256422	0.795124	4.15e-07	1.89e-10
DOCK3 FGF13 ZNF423	0.00558001	0.273242	0.00125689	1.9e-09
DOCK3 GRM5 NRSN1	0.246431	1.72e-05	0.164796	1.46e-05
DOCK3 GRM5 OPCML	0.201341	2.11e-05	3.4e-07	1.18e-05
DOCK3 GRM5 PAK3	0.685466	2.45e-05	0.00146404	7.05e-06
DOCK3 GRM5 PDE2A	0.593566	5.81e-09	0.270937	0.0147423
DOCK3 GRM5 KCNQ5	0.238937	2.59e-05	0.527657	7.76e-06
DOCK3 GRM5 RIMS2	0.0160491	9.4e-06	0.672085	1.73e-06
DOCK3 GRM5 RGS7	0.013661	1.88e-05	0.000531885	6.27e-05
DOCK3 GRM5 TAGLN3	0.0299653	0.0797482	0.223627	9.15e-05
DOCK3 GRM5 UNC5A	0.0105843	4.54e-05	2.73e-05	0.544497
DOCK3 GRM5 ZNF423	0.0197446	0.0217196	0.0169484	0.000197149
DOCK3 NRSN1 OPCML	0.000653299	0.00210614	0.000375936	3.78e-06
DOCK3 NRSN1 PAK3	0.0022174	0.00238237	2.7e-06	0.0519529
DOCK3 NRSN1 PDE2A	0.0318727	0.000491483	0.0835316	1.9e-09
DOCK3 NRSN1 KCNQ5	0.00498841	0.0413722	0.000208414	0.00422051
DOCK3 NRSN1 RIMS2	4.32e-05	0.000180433	0.000422335	0.00108816
DOCK3 NRSN1 RGS7	0.00866785	0.0844552	3.97e-07	0.194951
DOCK3 NRSN1 TAGLN3	0.050615	0.00134055	0.028086	0.000322641
DOCK3 NRSN1 UNC5A	0.0692106	0.000640806	1.4e-05	0.570104
DOCK3 NRSN1 ZNF423	0.0774193	1.18e-06	0.000504607	0.000401529
DOCK3 OPCML PAK3	0.000675679	0.320589	0.000185655	2.34e-05
DOCK3 OPCML PDE2A	0.202633	0.00320655	1.99e-05	0.350774
DOCK3 OPCML KCNQ5	0.127559	0.966573	0.000101097	0.000145144
DOCK3 OPCML RIMS2	1.39e-06	0.159815	0.00807687	1.07e-15
DOCK3 OPCML RGS7	5.92e-05	0.00284658	3.2e-05	0.0246874
DOCK3 OPCML TAGLN3	0.172174	8.41e-05	0.000131556	0.00163461
DOCK3 OPCML UNC5A	0.021756	0.253541	6.98e-07	2.03e-08
DOCK3 OPCML ZNF423	0.69554	0.0568177	0.00742626	4.75e-05
DOCK3 PAK3 PDE2A	0.313266	1.14e-05	4.59e-06	8.35e-09
DOCK3 PAK3 KCNQ5	0.219584	0.904492	1.75e-07	5.07e-07
DOCK3 PAK3 RIMS2	0.000761252	0.00556077	0.0127602	1.2e-10
DOCK3 PAK3 RGS7	0.0180813	0.0278578	0.000198	5.73e-06
DOCK3 PAK3 TAGLN3	0.00018887	0.000575906	0.0317003	0.00639689
DOCK3 PAK3 UNC5A	0.0316146	0.0498009	8.85e-07	1.63e-05
DOCK3 PAK3 ZNF423	0.00711431	0.0230737	0.0169401	6.1e-09
DOCK3 PDE2A KCNQ5	0.167236	0.720601	0.332098	0.432861
DOCK3 PDE2A RIMS2	2.22e-05	0.000125436	0.302078	1.16e-12
DOCK3 PDE2A RGS7	0.000109551	0.000216779	1.45e-08	0.621746
DOCK3 PDE2A TAGLN3	0.019786	0.000343505	0.504494	6.37e-15
DOCK3 PDE2A UNC5A	0.01227	0.000797617	1.02e-06	4.56e-06
DOCK3 PDE2A ZNF423	0.146276	2.77e-05	0.00967879	1.54e-06
DOCK3 KCNQ5 RIMS2	0.00021126	0.0120191	0.0196333	2.2e-09
DOCK3 KCNQ5 RGS7	0.000276978	0.222056	1.56e-05	6.55e-05
DOCK3 KCNQ5 TAGLN3	0.0881808	0.122495	1.68e-05	9.62e-05
DOCK3 KCNQ5 UNC5A	1.46e-05	0.00274739	2.3e-08	1.36e-12
DOCK3 KCNQ5 ZNF423	0.0971744	0.762612	0.000338046	3.4e-05
DOCK3 RIMS2 RGS7	0.00100292	5.58e-06	1.52e-05	8.28e-05
DOCK3 RIMS2 TAGLN3	0.0317428	0.00752883	0.220905	3.42e-16
DOCK3 RIMS2 UNC5A	0.00133913	0.0138598	5.77e-09	1.96e-17
DOCK3 RIMS2 ZNF423	1.96e-09	0.0111128	0.367028	4.64e-09
DOCK3 RGS7 TAGLN3	0.000631029	1.64e-06	0.0890165	0.030783
DOCK3 RGS7 UNC5A	0.000580289	0.00913335	2.83e-05	1.14e-07
DOCK3 RGS7 ZNF423	0.0291541	0.000634287	0.118845	0.00400677
DOCK3 TAGLN3 UNC5A	0.0082173	0.439268	3.2e-06	6.22e-20
DOCK3 TAGLN3 ZNF423	0.0277486	0.060497	0.687285	2.92e-08
DOCK3 UNC5A ZNF423	0.146713	1.98e-05	5.24e-07	5.77e-12
FGF13 GRM5 NRSN1	0.156003	1.57e-06	0.0291694	7.54e-07
FGF13 GRM5 OPCML	4.03e-05	0.00624594	0.00133246	3.69e-07
FGF13 GRM5 PAK3	1.25e-05	0.00467455	0.000643048	0.000608683
FGF13 GRM5 PDE2A	0.0079563	8.21e-09	0.932158	1.21e-05
FGF13 GRM5 KCNQ5	0.000386959	0.0363468	0.693631	9.33e-07
FGF13 GRM5 RIMS2	3.5e-05	1.53e-05	0.0758906	1.35e-11
FGF13 GRM5 RGS7	4.1e-05	0.00504037	0.0010677	0.000131013
FGF13 GRM5 TAGLN3	8.36e-07	0.00589532	0.186752	7.27e-09
FGF13 GRM5 UNC5A	0.0370235	7.12e-05	1.72e-06	0.00030279
FGF13 GRM5 ZNF423	0.00381663	0.0337367	0.31362	1.33e-07
FGF13 NRSN1 OPCML	6.5e-05	0.00390538	2.35e-06	1.76e-18
FGF13 NRSN1 PAK3	0.000377613	0.0093525	7.07e-06	9.46e-06
FGF13 NRSN1 PDE2A	0.000857596	0.0011735	3.82e-05	2.05e-12
FGF13 NRSN1 KCNQ5	0.0243313	0.0406756	0.00112279	9.2e-06
FGF13 NRSN1 RIMS2	0.719914	2.97e-05	2.04e-05	2.42e-11
FGF13 NRSN1 RGS7	0.00220432	0.048757	1.06e-05	0.664563
FGF13 NRSN1 TAGLN3	2.02e-09	0.000231895	4.45e-06	6.87e-21
FGF13 NRSN1 UNC5A	0.205844	0.0003036	7.3e-06	4.54e-05
FGF13 NRSN1 ZNF423	0.000243272	0.00101214	0.000199196	8.37e-06
FGF13 OPCML PAK3	0.0127577	6.44e-07	0.000192954	1.62e-07
FGF13 OPCML PDE2A	0.00309178	0.00211125	3.75e-14	2.19e-16
FGF13 OPCML KCNQ5	0.00023728	0.117081	0.0362373	2.47e-15
FGF13 OPCML RIMS2	0.00122545	0.0883545	0.000175	3.09e-16
FGF13 OPCML RGS7	7.82e-06	0.112993	9.33e-09	1.99e-14
FGF13 OPCML TAGLN3	1.73e-08	0.0165134	0.000133124	4.8e-21
FGF13 OPCML UNC5A	0.000173407	0.38468	1.73e-10	1.88e-09
FGF13 OPCML ZNF423	4.85e-08	0.658386	4.3e-07	1.99e-12
FGF13 PAK3 PDE2A	3.2e-06	0.000338279	0.00014069	1.33e-08
FGF13 PAK3 KCNQ5	0.00734748	0.85355	0.130541	0.193723
FGF13 PAK3 RIMS2	0.0172044	4.52e-05	0.886391	4.26e-11
FGF13 PAK3 RGS7	0.0432844	0.00304835	4.97e-05	0.0284646
FGF13 PAK3 TAGLN3	7.18e-09	5.84e-05	0.000464556	3.83e-25
FGF13 PAK3 UNC5A	0.0181579	0.324984	1.13e-06	8.14e-08
FGF13 PAK3 ZNF423	1.1e-08	0.0160347	0.0206474	2.5e-13
FGF13 PDE2A KCNQ5	0.0137848	0.000280925	0.0461083	1.39e-09
FGF13 PDE2A RIMS2	1.7e-05	8.03e-06	0.585986	3.52e-12
FGF13 PDE2A RGS7	0.00782042	0.00417967	1.22e-09	1.61e-10
FGF13 PDE2A TAGLN3	0.0110997	0.00148034	0.081281	9.53e-25
FGF13 PDE2A UNC5A	0.00027847	0.00214642	3.94e-06	3.39e-07
FGF13 PDE2A ZNF423	0.000342267	2.99e-07	0.00828676	2.88e-07
FGF13 KCNQ5 RIMS2	0.0853246	0.594018	0.0389987	9.33e-05
FGF13 KCNQ5 RGS7	0.00770327	0.123531	2.07e-05	0.0196831
FGF13 KCNQ5 TAGLN3	0.000323936	0.313009	0.0383999	4.04e-10
FGF13 KCNQ5 UNC5A	0.0441744	0.0313263	4.82e-09	3.72e-08
FGF13 KCNQ5 ZNF423	0.00192751	0.849613	4.86e-07	1.49e-05
FGF13 RIMS2 RGS7	0.016543	0.000100081	9.43e-05	0.861519
FGF13 RIMS2 TAGLN3	9.46e-08	3.07e-05	0.193868	3.55e-18
FGF13 RIMS2 UNC5A	0.128276	0.0580144	2.52e-10	1.49e-11
FGF13 RIMS2 ZNF423	2.1e-07	0.523447	0.726333	7.19e-15
FGF13 RGS7 TAGLN3	6.25e-07	0.0088954	0.881706	1.55e-28
FGF13 RGS7 UNC5A	0.775217	0.1169	7.51e-06	0.000201965
FGF13 RGS7 ZNF423	2.54e-08	0.0510674	0.000981342	0.0074738
FGF13 TAGLN3 UNC5A	2.5e-10	0.63395	6.88e-06	4.57e-15
FGF13 TAGLN3 ZNF423	1.44e-07	0.288268	0.859242	0.127636
FGF13 UNC5A ZNF423	1.59e-09	0.0235802	0.00136721	1.39e-10
GRM5 NRSN1 OPCML	0.0784308	0.000173388	0.000366934	0.00432993
GRM5 NRSN1 PAK3	0.00122647	2e-07	0.000157175	0.391683
GRM5 NRSN1 PDE2A	0.111843	5.32e-09	1.77e-05	4.29e-09
GRM5 NRSN1 KCNQ5	0.101396	0.00111687	0.0148028	0.00268389
GRM5 NRSN1 RIMS2	0.0456304	4.08e-06	0.0267793	6.97e-18
GRM5 NRSN1 RGS7	0.481244	8.82e-05	0.001068	1.06e-05
GRM5 NRSN1 TAGLN3	0.000627328	1.54e-08	0.00596242	8.07e-09
GRM5 NRSN1 UNC5A	0.831157	1.16e-07	0.000404076	3.77e-09
GRM5 NRSN1 ZNF423	0.000656581	0.000206781	0.000236823	6.08e-05
GRM5 OPCML PAK3	0.011867	3.11e-07	0.0191688	1.18e-06
GRM5 OPCML PDE2A	0.344718	6.58e-06	7.06e-06	6.97e-07
GRM5 OPCML KCNQ5	0.718514	0.236635	4.04e-05	1.39e-09
GRM5 OPCML RIMS2	2.3e-05	1.4e-06	0.000545892	2.03e-15
GRM5 OPCML RGS7	0.0151014	0.00257972	0.0615686	0.000546642
GRM5 OPCML TAGLN3	0.926177	4.54e-07	0.000165153	1.5e-05
GRM5 OPCML UNC5A	0.00385703	3.79e-08	0.00281523	1.65e-08
GRM5 OPCML ZNF423	0.220317	0.00563667	0.0222523	2.07e-06
GRM5 PAK3 PDE2A	0.627601	4.65e-09	8.52e-05	0.00611922
GRM5 PAK3 KCNQ5	0.108229	0.777537	6.2e-06	0.840641
GRM5 PAK3 RIMS2	0.234148	1.83e-05	0.583331	1.23e-05
GRM5 PAK3 RGS7	0.00438334	9.07e-07	1.54e-05	0.000643729
GRM5 PAK3 TAGLN3	0.000239887	0.137365	0.00303359	5.45e-05
GRM5 PAK3 UNC5A	0.0682077	0.00217922	0.00027913	0.571771
GRM5 PAK3 ZNF423	0.565996	0.0574993	9.1e-05	8.6e-06
GRM5 PDE2A KCNQ5	0.971096	0.0234136	0.432017	0.000415561
GRM5 PDE2A RIMS2	0.0311741	0.00257523	0.572754	4.74e-10
GRM5 PDE2A RGS7	0.0172845	0.000565492	0.0488719	0.0515994
GRM5 PDE2A TAGLN3	0.00954715	0.0615957	0.488408	1.26e-15
GRM5 PDE2A UNC5A	0.00500291	3.26e-07	3.94e-06	1.94e-09
GRM5 PDE2A ZNF423	0.00535092	2.76e-05	0.00868715	0.00670342
GRM5 KCNQ5 RIMS2	0.00406107	0.306245	0.00284555	0.29547
GRM5 KCNQ5 RGS7	0.00461044	0.21472	0.000309112	0.429724
GRM5 KCNQ5 TAGLN3	0.153898	0.644908	0.00100088	6.45e-11
GRM5 KCNQ5 UNC5A	0.0808725	0.00332634	1.37e-08	9.16e-05
GRM5 KCNQ5 ZNF423	0.878688	0.445551	0.00136085	0.026637
GRM5 RIMS2 RGS7	1.96e-05	2.03e-06	4.87e-05	0.0141295
GRM5 RIMS2 TAGLN3	7.95e-06	3.81e-08	0.0173022	1.59e-15
GRM5 RIMS2 UNC5A	0.0169185	0.0124481	2.83e-05	7.99e-06
GRM5 RIMS2 ZNF423	0.00313627	0.0423357	0.00272474	6.5e-09
GRM5 RGS7 TAGLN3	0.000534072	8.38e-05	0.221376	1.41e-10
GRM5 RGS7 UNC5A	0.000425356	1.23e-08	9.07e-06	1.18e-07
GRM5 RGS7 ZNF423	0.00305615	0.00147151	0.00238226	0.00104004
GRM5 TAGLN3 UNC5A	0.00192153	1.78e-05	2.52e-06	2e-15
GRM5 TAGLN3 ZNF423	0.00832997	0.191088	0.000849765	0.0142372
GRM5 UNC5A ZNF423	0.00227355	0.00217125	5.38e-06	6.56e-11
NRSN1 OPCML PAK3	0.128111	0.0336212	0.0830679	3.65e-07
NRSN1 OPCML PDE2A	0.0146908	0.383135	0.00884626	9.14e-07
NRSN1 OPCML KCNQ5	0.00140197	0.00120759	9.91e-06	9.42e-07
NRSN1 OPCML RIMS2	0.00334962	0.010409	0.208643	1.53e-07
NRSN1 OPCML RGS7	0.148307	0.983593	0.661614	0.000901895
NRSN1 OPCML TAGLN3	0.0276184	0.0002392	0.0963879	0.000378678
NRSN1 OPCML UNC5A	0.0917198	0.0422153	0.00137962	3.22e-06
NRSN1 OPCML ZNF423	0.0897415	9.58e-05	0.00291957	0.00062942
NRSN1 PAK3 PDE2A	0.457851	0.0191415	0.0017011	0.126552
NRSN1 PAK3 KCNQ5	0.84605	0.000346982	1.82e-06	0.505877
NRSN1 PAK3 RIMS2	0.00138111	0.018792	0.795933	1.95e-14
NRSN1 PAK3 RGS7	0.417233	0.210717	0.131183	0.013065
NRSN1 PAK3 TAGLN3	1.74e-06	0.00398114	0.00612291	5.41e-08
NRSN1 PAK3 UNC5A	0.0349031	0.00254568	0.000608229	0.00775591
NRSN1 PAK3 ZNF423	1.93e-08	7.62e-06	1.77e-05	2.21e-05
NRSN1 PDE2A KCNQ5	0.0852411	0.000114335	0.00955348	0.00317248
NRSN1 PDE2A RIMS2	0.00328894	0.017726	2.16e-05	5.48e-05
NRSN1 PDE2A RGS7	0.365289	0.0734951	0.0307574	0.230438
NRSN1 PDE2A TAGLN3	1.43e-05	0.0886546	2.16e-05	0.000171739
NRSN1 PDE2A UNC5A	0.206343	3.68e-05	4.56e-06	1.26e-05
NRSN1 PDE2A ZNF423	3.11e-05	0.000238612	0.000849454	0.00237533
NRSN1 KCNQ5 RIMS2	0.731094	4.05e-05	0.00012308	1.61e-13
NRSN1 KCNQ5 RGS7	0.853422	0.0740026	0.000208955	0.00142479
NRSN1 KCNQ5 TAGLN3	0.00182491	3.41e-06	9.23e-07	2.4e-14
NRSN1 KCNQ5 UNC5A	0.676254	0.00155653	0.000332013	0.0454738
NRSN1 KCNQ5 ZNF423	0.000929245	0.000159094	4.31e-07	6.03e-05
NRSN1 RIMS2 RGS7	0.262236	0.0943555	0.212838	0.0132003
NRSN1 RIMS2 TAGLN3	1.09e-09	0.00133494	0.00104991	1.39e-13
NRSN1 RIMS2 UNC5A	0.405116	0.00153649	0.0103336	4.69e-14
NRSN1 RIMS2 ZNF423	5.54e-10	2.93e-10	0.0647703	3.25e-11
NRSN1 RGS7 TAGLN3	0.00180697	0.0198729	9.58e-05	1.48e-07
NRSN1 RGS7 UNC5A	0.224509	0.0241307	0.00108477	4.32e-05
NRSN1 RGS7 ZNF423	0.00173566	0.0015914	0.00125865	0.0197598
NRSN1 TAGLN3 UNC5A	0.000815548	5.34e-05	1.21e-07	1.37e-17
NRSN1 TAGLN3 ZNF423	1.3e-07	9.51e-06	5.48e-05	1.4e-07
NRSN1 UNC5A ZNF423	0.000306663	3.03e-05	0.00491551	0.00435609
OPCML PAK3 PDE2A	0.0815498	0.0191258	0.0068573	0.00508185
OPCML PAK3 KCNQ5	0.0174162	0.713241	0.102649	1.43e-07
OPCML PAK3 RIMS2	0.00777206	0.733882	0.826277	6.34e-15
OPCML PAK3 RGS7	0.0129359	0.105848	0.00298537	2.45e-07
OPCML PAK3 TAGLN3	3.38e-05	0.000304553	0.0435659	4.06e-07
OPCML PAK3 UNC5A	0.0421189	0.000336643	0.000368703	6.43e-08
OPCML PAK3 ZNF423	8.8e-06	0.000930588	0.246044	2.49e-05
OPCML PDE2A KCNQ5	0.316138	0.000234784	1.27e-05	1.37e-11
OPCML PDE2A RIMS2	0.00159862	0.000757876	2.2e-07	1.35e-10
OPCML PDE2A RGS7	0.0360907	0.00212278	1.89e-10	0.815999
OPCML PDE2A TAGLN3	0.0195654	0.000580118	0.000290745	6.93e-06
OPCML PDE2A UNC5A	0.00254003	0.000513044	5.74e-06	0.000178557
OPCML PDE2A ZNF423	0.0022833	9.93e-07	0.0066701	9.96e-06
OPCML KCNQ5 RIMS2	0.000248107	0.869132	0.00384593	5.53e-16
OPCML KCNQ5 RGS7	0.0870748	0.000388315	4.87e-05	0.000180438
OPCML KCNQ5 TAGLN3	0.733837	0.00803433	0.00131087	5.52e-05
OPCML KCNQ5 UNC5A	0.0013912	0.491244	3.1e-05	7.33e-10
OPCML KCNQ5 ZNF423	0.173892	0.61667	0.0472188	1.56e-07
OPCML RIMS2 RGS7	0.000212319	0.172918	0.00632643	0.000126463
OPCML RIMS2 TAGLN3	9.65e-09	0.0627676	0.717702	2.24e-15
OPCML RIMS2 UNC5A	0.00363427	0.00119116	8.75e-11	1.25e-12
OPCML RIMS2 ZNF423	0.000147779	0.189763	0.070366	8.01e-15
OPCML RGS7 TAGLN3	0.0633119	5.12e-05	0.111583	0.0151149
OPCML RGS7 UNC5A	0.00137439	6.04e-05	0.00285057	3.85e-12
OPCML RGS7 ZNF423	0.00301991	0.000425208	0.563199	0.00175974
OPCML TAGLN3 UNC5A	0.000784167	0.558019	2.19e-05	2.28e-06
OPCML TAGLN3 ZNF423	0.0279702	0.090816	0.0215244	4.72e-05
OPCML UNC5A ZNF423	0.000964394	0.009147	1.88e-06	1.57e-11
PAK3 PDE2A KCNQ5	0.826907	0.0922434	0.0161266	0.0022219
PAK3 PDE2A RIMS2	0.958155	0.414023	8.76e-05	1.55e-12
PAK3 PDE2A RGS7	0.133453	6.57e-06	0.010848	0.0651432
PAK3 PDE2A TAGLN3	0.0306111	0.407445	2.03e-06	4.08e-12
PAK3 PDE2A UNC5A	0.0407515	0.00219283	0.00121873	1.61e-06
PAK3 PDE2A ZNF423	6.54e-07	0.00537315	0.05102	2.33e-10
PAK3 KCNQ5 RIMS2	0.000375302	0.0026171	0.127166	5.49e-11
PAK3 KCNQ5 RGS7	0.467973	0.00191409	3.16e-10	0.012979
PAK3 KCNQ5 TAGLN3	6.09e-05	0.00414394	0.00616952	6.61e-14
PAK3 KCNQ5 UNC5A	0.614656	0.633331	2.7e-08	0.000458029
PAK3 KCNQ5 ZNF423	0.00440496	0.269572	4.1e-07	2.78e-05
PAK3 RIMS2 RGS7	0.158479	0.400465	0.801681	2.26e-10
PAK3 RIMS2 TAGLN3	1.27e-05	0.141147	0.802941	5.55e-17
PAK3 RIMS2 UNC5A	0.256047	0.183997	3.23e-08	1.79e-05
PAK3 RIMS2 ZNF423	2.07e-09	0.00343741	0.000269882	1.18e-08
PAK3 RGS7 TAGLN3	0.0007428	0.000441194	0.00138713	0.00688313
PAK3 RGS7 UNC5A	0.00726609	0.026543	0.00255202	0.2645
PAK3 RGS7 ZNF423	4.7e-07	0.011727	6.38e-06	9.17e-07
PAK3 TAGLN3 UNC5A	2.98e-06	0.000458311	2.42e-07	0.00287976
PAK3 TAGLN3 ZNF423	2.35e-06	0.433423	4.21e-05	1.04e-07
PAK3 UNC5A ZNF423	0.00299613	0.0390966	6.62e-07	2.23e-06
PDE2A KCNQ5 RIMS2	0.000767952	5.51e-07	0.526544	3.35e-11
PDE2A KCNQ5 RGS7	0.0685771	3.83e-05	0.0217455	0.0232037
PDE2A KCNQ5 TAGLN3	0.134686	1.22e-07	0.676845	0.0812415
PDE2A KCNQ5 UNC5A	0.013855	0.195817	8.08e-09	0.00429641
PDE2A KCNQ5 ZNF423	0.0485254	0.0135755	2.16e-05	1.77e-12
PDE2A RIMS2 RGS7	0.00480262	0.00159849	0.00799841	0.00237613
PDE2A RIMS2 TAGLN3	5.89e-10	0.629904	0.247058	1.65e-17
PDE2A RIMS2 UNC5A	0.0015498	0.00019128	3.79e-09	6.48e-05
PDE2A RIMS2 ZNF423	1.75e-11	1.41e-08	0.0151494	1.56e-17
PDE2A RGS7 TAGLN3	2.45e-05	0.00861736	1.07e-07	8.11e-05
PDE2A RGS7 UNC5A	0.026607	0.00146489	1.22e-05	0.000346131
PDE2A RGS7 ZNF423	0.00714943	9.99e-06	0.000439366	4.19e-11
PDE2A TAGLN3 UNC5A	0.0456263	2.77e-09	1.1e-06	1.83e-20
PDE2A TAGLN3 ZNF423	8.25e-06	2.06e-07	0.00230711	1.04e-06
PDE2A UNC5A ZNF423	0.0978401	1.9e-05	3.36e-07	2.98e-10
KCNQ5 RIMS2 RGS7	0.770102	0.125952	0.000268975	0.721149
KCNQ5 RIMS2 TAGLN3	0.000254769	2.84e-06	0.394768	3.2e-18
KCNQ5 RIMS2 UNC5A	0.792038	0.00491853	4.07e-09	0.0121685
KCNQ5 RIMS2 ZNF423	9.04e-10	0.589516	0.780301	6.11e-14
KCNQ5 RGS7 TAGLN3	0.0190088	0.0102139	0.0622231	0.58008
KCNQ5 RGS7 UNC5A	0.806429	0.220972	1.4e-07	0.284234
KCNQ5 RGS7 ZNF423	0.00339417	0.0252593	0.000236077	0.000493813
KCNQ5 TAGLN3 UNC5A	0.000133775	0.405142	2.43e-05	3.22e-12
KCNQ5 TAGLN3 ZNF423	0.0145435	0.366581	0.0623305	6.62e-12
KCNQ5 UNC5A ZNF423	5.85e-05	0.489507	3.32e-09	0.000271064
RIMS2 RGS7 TAGLN3	3.01e-08	0.0488822	0.000382839	2.67e-15
RIMS2 RGS7 UNC5A	0.139496	0.000585045	6.24e-10	0.000620418
RIMS2 RGS7 ZNF423	3.51e-06	0.00018291	0.376298	8.26e-14
RIMS2 TAGLN3 UNC5A	1.55e-07	0.000557744	1.1e-09	6.63e-11
RIMS2 TAGLN3 ZNF423	1.43e-06	0.000195935	0.414132	6.82e-14
RIMS2 UNC5A ZNF423	1.35e-06	0.00749546	1.47e-07	1.76e-14
RGS7 TAGLN3 UNC5A	1.29e-05	0.00743026	3.22e-06	0.0217385
RGS7 TAGLN3 ZNF423	0.000124454	1.31e-05	0.0128999	0.00231057
RGS7 UNC5A ZNF423	0.034615	6.81e-07	9.99e-07	1.26e-08
TAGLN3 UNC5A ZNF423	0.00136563	0.210422	6.91e-05	3.75e-15
Average value	0.04	0.0352	0.0733	0.0144
median	8.79e-08	7.54e-06	0.000269	1.17e-17
